# Supplementary material for: Evidence of High Out of Pocket Spending for HIV Care Leading to Catastrophic Expenditure for Affected Patients in Lao People's Democratic Republic
Source: PLoS One. 2015 Sep 1;10(9):e0136664. doi: 10.1371/journal.pone.0136664 (PMC4556637; doi:10.1371/journal.pone.0136664)
Supplement: S1 Dataset — (XLSX) [file pone.0136664.s001.xlsx]

## Sheet: Sheet1
idques	idpatien	date1sor	lieu	statut	q5ethnie	q6metiav	origine	satut	naissance	age	sexe	sadeOMSD	capacitépayer	dureesousARVjour	revenufalilleanuel	depenfamilleanuelle	depensantéconsulanuel	dépendesantéhosanuel	coutdirconsulteranuel	coutdirhodteranuel	couttotalconsutanuel	couttotahospitalanuel	capacitépayeranuel	catastopanuelconsu	POOR	q47dista	DISTANCE	DEPENSETOTCONSULT	CATASTROPHIC	CAPACITYTOPAY	AGEGROUP	ARV	LOAN	SALE	STOPWORK	FAMINCOMEUSD	CD4	WHOSTAGE	EMPRUNT	TOTALCOSTOUT	TOTALCOSTIN	Catastverifier	FAMINCOMEINUSD	ESSENTIALEXPENDITURE	CATA1	CATA1YES	MAISONDUR	EAUYES	EAUPUBLIC
34	535	08apr2009	S	c	l	s	svk	Married	1978-10-08	31	0	3	-71.88235		705.8824	1568.471	141.1765		112.9411		141.1765		-10351.06	-1.363884	yes	8	less than 100km	11.76471	0	-71.88235	Below 40	1	no	yes	no	0.25	More than 200	below 2		11.76471		1	58.82353	130.7059	-16.36662	1	1	1	1
310	607	05jun2009	S	h	l	m	Vientiane Capital	Married	1988-03-17	21	0	4	55.29412	784	2202.353	1538.823		4030.768		1242.353		8520.621	7962.354		no	800	more than 100km		1	55.29412	Below 40	1	no	no	yes	0.75	less than 200	above 2			710.0518	1	183.5294	128.2353	1284.136	1	0	1	0
24	25	20apr2009	S	c	l	c	svk	Divorced	1975-01-01	34	0	3	-54.11764		2823.53	3472.941	423.5294		282.3529		1129.412		-7792.939	-5.434784	no	300	more than 100km	35.29412	0	-54.11764	Below 40	1	no	no	yes	0.75		above 2		94.11765		1	235.2941	289.4118	-173.9131	1	0	1	1
134	1125	04may2009	S	c	l	a	khammouan	Divorced	1967-06-30	42	0	4	11.41177	189	811.7647	674.8235	98.82353		84.70584		98.82348		1643.295	6.013744	yes	50	less than 100km	8.235294	0	11.41177	Above 40	1	no	no	yes	0.25	less than 200	above 2		8.23529		1	67.64706	56.23529	72.16488	1	0	0	0
238	476	26may2009	S	c	l	o	Vientiane Capital	Married	1986-05-29	23	0	3	-2.94118	169	988.2353	1023.529	35.29412		14.11764		35.29416		-423.5295	-8.333331	yes	20	less than 100km	2.941176	0	-2.94118	Below 40	1	no	no	yes	0.25	More than 200	below 2		2.94118		1	82.35294	85.29412	-100	1	0	1	0
164	1214	2009-03-23	S	c	l	c	saravan	Married	1976-11-11	32	0	3	301.1765	658	6776.471	3162.353	381.1765		240		663.5294		43369.41	.8789062	no	250	more than 100km	31.76471	1	301.1765	Below 40	1	no	no	yes	0.75	less than 200	above 2		55.29412		0	564.7059	263.5294	18.35938	0	1	1	1
32	458	02apr2009	S	c	l	0	svk	Married	1985-07-18	24	0	4	19.52941		1764.706	1530.353	21.17647		7.05888		21.17652		2812.235	.7530122	no	2	less than 100km	1.764706	1	19.52941	Below 40	1	no	no	yes	0.75	More than 200	below 2		1.76471		0	147.0588	127.5294	9.036166	0	1	1	1
130	1108	27apr2009	S	c	l	a	svk	Widow	1963-04-26	46	0	2	27.64706	181	1065.882	734.1176	296.4706		211.7647		324.7058		3981.177	7.446808	yes	350	more than 100km	24.70588	0	27.64706	Above 40	1	yes	yes	yes	0.5	More than 200	below 2	300000	27.05882		1	88.82353	61.17647	97.87232	1	0	1	0
209	632	03jun2009	S	c	l	c	Vientiane Capital	Divorced	1980-02-09	29	0	1	252.9412	221	5082.353	2047.059	451.7647		367.0589		1087.059		36423.53	1.24031	no	700	more than 100km	37.64706	1	252.9412	Below 40	0	no	no	no	0.75	less than 200	below 2		90.58824		0	423.5294	170.5882	35.81396	0	1	1	1
286	216	24may2009	S	c	l	s	Luangphrabang	Married	1977-04-18	32	0	4	-40		2752.941	3232.941	70.58823		14.11764		70.5882		-5760	-1.22549	no	10	less than 100km	5.882353	0	-40	Below 40	1	no	yes	no	0.75	less than 200	above 2		5.88235		1	229.4118	269.4118	-14.70588	1	0	1	1
271	212	18may2009	S	c	l	s	Vientiane Capital	Married	1960-10-10	49	0	4	-85.05883		2258.823	3279.53	31.05882		9.88236		31.05888		-12248.47	-.253573	no	5	less than 100km	2.588235	0	-85.05883	Above 40	1	no	yes	no	0.75	less than 200	above 2		2.58824		1	188.2353	273.2941	-3.042882	1	1	1	1
195	1296	2009-03-26	S	c	l	c	khammouan	Widow	1974-03-13	35	0	3	-18.82353	52	2710.588	2936.47	169.4118		127.0589		211.7647		-2710.588	-6.250001	yes	250	more than 100km	14.11765	0	-18.82353	Below 40	1	yes	yes	yes	0.75		above 2	1000000	17.64706		1	225.8824	244.7059	-93.75001	1	1	1	1
109	971	2009-03-19	S	c	l	m	cham	Married	1976-12-19	32	0	4	113.2941	101	2470.588	1111.059	50.82353		22.5882		79.05888		16314.35	.3115265	no	12	less than 100km	4.235294	1	113.2941	Below 40	0	yes	no	yes	0.75		above 2	1250000	6.58824		0	205.8824	92.58824	5.815166	0	1	1	1
1	899	2009-03-31	S	c	l	s	svk	Married	1989-05-01	20	0	2	-18.82353		677.6471	903.5294	42.35294		-42.35292		70.5882		-2710.588	-1.5625	yes	15	less than 100km	3.529412	0	-18.82353	Below 40	0	no	no	yes	0.25	More than 200	below 2		5.88235		1	56.47059	75.29412	-31.24998	1	0	1	0
273	208	04jun2009	S	c	l	o	Vientiane Capital	Married	18/11/8_x0012_	27	0	2	-62.10294		1411.765	2160	63.52941		21.17652		63.52944		-8978.822	-.7075472	no	20	less than 100km	5.294117	0	-62.10294	Below 40	1	no	yes	yes	0.5	More than 200	below 2		5.29412		1	117.6471	180	-8.524749	1	1	1	0
119	1061	2009-03-19	S	c	l	a	cham	Widow	1981-01-30	38	0	3	109.5294	121	2894.118	1579.765	395.2941		268.2353		543.5294		15772.23	2.506266	no	150	more than 100km	32.94118	1	109.5294	Below 40	1	no	yes	yes	0.75	less than 200	above 2		45.29412		1	241.1765	131.6471	41.35339	1	0	1	0
288	227	02jun2009	S	c	l	o	Vientiane Capital	Married	1984-07-06	25	0	1	89.41176		3388.235	2314.294	105.8824		49.4118		247.0589		12875.29	.8223684	no	40	less than 100km	8.823529	1	89.41176	Below 40	1	yes	yes	no	0.75	More than 200	below 2	2000000	20.58824		0	282.3529	192.9412	23.02632	0	1	1	0
204	653	02may2009	S	c	l	c	Xayabouly	Married	1975-12-12	33	0	3	-28.82353	0	1694.118	2040	903.5294		381.1765		1115.294		-4150.588	-21.76871	no	420	more than 100km	75.29412	0	-28.82353	Below 40	1	no	no	no	0.5	More than 200	above 2		92.94118		1	141.1765	170	-322.449	1	0	1	0
36	607	28apr2009	S	c	l	m	svk	Single	1988-10-05	21	0	2	-8.61765		1764.706	1868.118	1658.823		1517.647		1764.706		-1240.942	-133.6745	no	800	more than 100km	138.2353	0	-8.61765	Below 40	0	no	no	yes	0.75	More than 200	below 2		147.0588		1	147.0588	155.6765	-1706.484	1	1	1	1
280	156	25may2009	S	c	l	m	Vientiane Capital	Married	1980-02-08	29	0	2	-129.4118	188	3168.47	4729.412	1447.059		1235.294		1447.059		-18635.29	-7.765152	no	800	more than 100km	120.5882	0	-129.4118	Below 40	1	no	no	no	0.75	More than 200	below 2		120.5882		1	264.7059	394.1176	-93.18182	1	1	1	0
62	863	21apr2009	S	c	l	a	svk	Married	1980-03-04	29	0	4	34.70588		917.6471	501.1765	70.58823		28.23528		84.70584		4997.647	1.412429	yes	80	less than 100km	5.882353	1	34.70588	Below 40	1	no	no	no	0.25	less than 200	above 2		7.05882		0	76.47059	41.76471	20.33897	0	1	1	0
190	1286	02apr2009	S	c	l	s	saravan	Married	1972-02-23	37	0	3	9.17647	590	2470.588	2360.47	127.0588		42.35292		155.2942		1321.412	9.615382	yes	10	less than 100km	10.58823	0	9.17647	Below 40	0	yes	no	no	0.75		above 2	75000	12.94118		1	205.8824	196.7059	141.0257	1	1	1	1
175	1253	29apr2009	S	c	l	a	svk	Married	1981-01-06	28	0	3	53.94118	752	1623.529	976.2353	35.29412		14.11764		70.5882		7767.529	.4543802	no	70	less than 100km	2.941176	1	53.94118	Below 40	1	no	yes	no	0.5	More than 200	above 2		5.88235		0	135.2941	81.35294	10.90512	0	0	0	0
26	39	21apr2009	S	c	l	a	svk	Widow	1977-01-01	32	0	4	-8.23529		571.7647	670.5882	70.58823		56.47056		84.70584		-1185.882	-5.952384	yes	100	less than 100km	5.882353	0	-8.23529	Below 40	1	yes	no	yes	0.25		above 2	100000	7.05882		1	47.64706	55.88235	-85.71429	1	0	1	0
20	1316	27apr2009	S	h	l	s	Vientiane Province	Married	1960-04-09	49	0	3	-31.52941	0	1037.647	1416		614.1177		317.6471		614.1176	-4540.235		no	370	more than 100km		1	-31.52941	Above 40	0	no	no	yes	0.25		above 2			51.17647	1	86.47059	118	-162.3134	1	1	1	0
64	877	04may2009	S	c	l	o	svk	Married	1969-03-30	40	0	4	-4.70588		896.4706	952.9411	-4.235294		-28.23528		66.35292		-677.6462	.6250008	yes	30	less than 100km	-.3529412	0	-4.70588	Below 40	1	yes	yes	yes	0.25	less than 200	above 2	50000	5.52941		1	74.70588	79.41176	-117.5	1	0	1	0
73	917	20apr2009	S	c	l	m	saravan	Widow	1975-05-22	34	0	4	-20.58824		1164.706	1411.765	155.2941		127.0589		155.2942		-2964.708	-5.238092	yes	105	more than 100km	12.94118	0	-20.58824	Below 40	1	no	yes	yes	0.5	less than 200	above 2		12.94118		1	97.05882	117.6471	-62.85715	1	1	1	0
293	210	20may2009	S	c	l	a	Vientiane Capital	Divorced	1979-08-24	30	0	4	42.94118		1927.059	1411.765	268.2353		141.1765		310.5882		6183.529	4.3379	no	80	less than 100km	22.35294	0	42.94118	Below 40	0	yes	yes	no	0.75	less than 200	above 2	2500000	25.88235		1	160.5882	117.6471	60.27396	1	1	1	0
51	829	27apr2009	S	c	l	m	saravan	Married	1967-01-19	42	0	4	-67.05882		988.2353	1792.941	112.9412		84.70584		141.1765		-9656.471	-1.169591	yes	100	less than 100km	9.411765	0	-67.05882	Above 40	1	yes	yes	yes	0.25	less than 200	above 2	200000	11.76471		1	82.35294	149.4118	-17.54387	1	0	1	0
58	850	07apr2009	S	c	l	o	svk	Widow	1969-02-15	40	0	4	59.29412		1694.118	982.5882	42.35294		28.23528		112.9411		8538.354	.4960317	no	10	less than 100km	3.529412	1	59.29412	Below 40	1	yes	no	yes	0.5	less than 200	above 2	1000000	9.41176		0	141.1765	81.88235	15.87301	0	1	1	0
81	940	04apr2009	S	c	l	a	svk	Married	1987-06-26	22	0	3	85.29412		3317.647	2294.118	56.47059		14.11764		98.82348		12282.35	.4597702	yes	300	more than 100km	4.705883	1	85.29412	Below 40	1	yes	no	no	0.75	More than 200	above 2	2500000	8.23529		0	276.4706	191.1765	9.655167	0	0	1	0
220	572	03jun2009	S	c	l	o	Vientiane Capital	Married	1969-09-08	40	0	3	-58.82353	564	790.5882	1496.471	42.35294		14.11764		42.35292		-8470.589	-.5	no	8	less than 100km	3.529412	0	-58.82353	Below 40	1	no	no	no	0.25	More than 200	below 2		3.52941		1	65.88235	124.7059	-5.999997	1	1	1	1
314	676	03jul2009	S	h	l	m	Vientiane Capital	Married	1985-06-22	24	0	4	21.76471	0	1743.529	1482.353		2553.912		1819.765		3146.903	3134.118		yes	17	less than 100km		1	21.76471	Below 40	0	no	no	yes	0.5	less than 200	above 2			262.2419	1	145.2941	123.5294	1204.895	1	1	1	0
173	1241	22apr2009	S	c	l	a	cham	Married	1976-12-17	32	0	3	108.2353	635	1976.471	677.6471	190.5882		162.3529		190.5882		15585.88	1.222826	no	300	more than 100km	15.88235	1	108.2353	Below 40	0	no	no	no	0.75		above 2		15.88235		0	164.7059	56.47059	14.67391	0	0	1	0
217	585	08jun2009	S	c	l	m	Vientiane Capital	Divorced	1981-12-05	28	0	4	-45.88235	51	141.1765	691.7647	35.29412		21.17652		35.29416		-6607.059	-.534188	yes	30	less than 100km	2.941176	0	-45.88235	Below 40	1	yes	yes	yes	0.05	less than 200	above 2	2000000	2.94118		1	11.76471	57.64706	-6.410264	1	1	1	0
219	580	26may2009	S	c	l	c	Vientiane Province	Married	1980-10-01	29	0	2	112.9412	48	4235.294	2880	118.5882		90.35292		132.7058		16263.53	.7291667	no	100	less than 100km	9.882353	1	112.9412	Below 40	1	yes	no	no	0.75	More than 200	below 2	1.00e+07	11.05882		0	352.9412	240	9.791663	0	0	1	0
123	1079	07apr2009	S	c	l	a	saravan	Married	1950-03-08	37	0	4	-18.35294	188	670.5882	890.8235	211.7647		127.0589		240		-2642.823	-8.012821	yes	250	more than 100km	17.64706	0	-18.35294	Below 40	1	yes	yes	yes	0.25	less than 200	above 2	200000	20		1	55.88235	74.23529	-108.9744	1	0	1	1
28	1124	07apr2009	S	c	l	a	khammouan	Divorced	1972-09-19	37	0	4	-10	266	2858.823	2978.823	232.9412		134.1176		374.1176		-1440	-16.17647	yes	70	less than 100km	19.41176	0	-10	Below 40	1	no	no	no	0.75		above 2		31.17647		1	238.2353	248.2353	-311.7647	1	0	1	1
243	457	01jun2009	S	c	l	s	Vientiane Capital	Married	1981-11-02	28	0	3	-36.47059	155	1552.941	1990.588	42.35294		14.11764		42.35292		-5251.765	-.8064516	no	17	less than 100km	3.529412	0	-36.47059	Below 40	1	yes	no	yes	0.5	less than 200	above 2	2500000	3.52941		1	129.4118	165.8824	-9.677414	1	1	1	0
155	1193	20apr2009	S	c	l	c	svk	Widow	1983-10-05	26	0	3	523.5294	520	9882.353	3600	21.17647		0		70.5882		75388.23	.0280899	no	5	less than 100km	1.764706	1	523.5294	Below 40	1	no	no	yes	0.75	less than 200	above 2		5.88235		0	823.5294	300	1.123595	0	1	1	1
71	285	28apr2009	S	c	l	a	svk	Married	1973-11-12	35	0	4	22.35294		2230.588	1962.353	338.8235		169.4118		338.8235		3218.823	10.52632	yes	250	more than 100km	28.23529	0	22.35294	Below 40	0	no	no	yes	0.75	More than 200	above 2		28.23529		1	185.8824	163.5294	126.3158	1	0	1	0
172	1239	09apr2009	S	c	l	a	svk	Married	1984-12-15	24	0	2	-31.41176	555	635.2942	1012.235	-56.47059		-98.82348		-56.47056		-4523.293	1.24844	yes	7	less than 100km	-4.705883	0	-31.41176	Below 40	1	yes	no	no	0.25		below 2	200000	0		1	52.94118	84.35294	0	0	0	1	1
154	1192	20apr2009	S	c	l	c	svk	Married	1972-10-03	37	0	3	-6.47059	298	1376.471	1454.118	42.35294		-28.23528		42.35292		-931.7651	-4.545453	yes	35	less than 100km	3.529412	0	-6.47059	Below 40	1	yes	no	yes	0.5		above 2	1000000	3.52941		1	114.7059	121.1765	-54.54541	1	0	1	0
303	664	05jun2009	S	h	l	o	Vientiane Capital	Single	1970-11-01	39	0	4	145.8824	0	4122.353	2371.765		585.8823		289.4118		670.6051	21007.06		no	7	less than 100km		0	145.8824	Below 40	1	no	yes	yes	0.75	less than 200	above 2			55.88376	0	343.5294	197.6471	38.30742	0	1	1	1
193	1291	2009-03-25	S	c	l	c	khammouan	Widow	1973-03-11	36	0	4	-37.64706	31	677.6471	1129.412	141.1765		98.82348		169.4118		-5421.176	-2.604167	yes	130	more than 100km	11.76471	0	-37.64706	Below 40	1	yes	yes	no	0.25	less than 200	above 2	1000000	14.11765		1	56.47059	94.11765	-37.50001	1	1	1	0
141	1159	28apr2009	S	c	l	m	svk	Married	1979-07-25	30	0	4	-50	0	727.0589	1327.059	98.82353		70.5882		98.82348		-7199.999	-1.372549	yes	50	less than 100km	8.235294	0	-50	Below 40	1	yes	yes	yes	0.25	less than 200	above 2	1250000	8.23529		1	60.58824	110.5882	-16.47058	1	1	1	1
292	55	24may2009	S	c	l	c	Bolikhamxay	Married	1970-11-09	39	0	3	105.8823		6776.471	5505.882	141.1765		70.5882		282.3529		15247.06	.9259258	no	60	less than 100km	11.76471	1	105.8823	Below 40	1	no	no	no	0.75	More than 200	above 2		23.52941		0	564.7059	458.8235	22.22222	0	1	1	0
210	631	26may2009	S	c	l	c	Vientiane Capital	Married	1969-09-25	40	0	3	-115.2941	596	2767.059	4150.588	49.41177		21.17652		120		-16602.36	-.297619	no	15	less than 100km	4.117647	0	-115.2941	Below 40	1	yes	yes	yes	0.75	less than 200	above 2	5000000	10		1	230.5882	345.8824	-8.67347	1	1	1	1
126	1090	20apr2009	S	c	l	a	khammouan	Married	1978-03-31	31	0	4	47.05882	161	1771.765	1207.059	536.4706		225.8824		564.7058		6776.471	7.916666	yes	180	more than 100km	44.70588	0	47.05882	Below 40	1	no	no	no	0.75	less than 200	above 2		47.05882		1	147.6471	100.5882	100	1	0	0	0
148	1184	02apr2009	S	c	l	c	svk	Married	1968-09-15	41	0	4	-38.2353	461	1016.471	1475.294	56.47059		28.23528		56.47056		-5505.883	-1.025641	yes	9	less than 100km	4.705883	0	-38.2353	Above 40	1	no	yes	yes	0.25		above 2		4.70588		1	84.70588	122.9412	-12.30768	1	1	1	0
25	36	2009-03-19	S	c	l	a	svk	Widow	1976-01-07	33	0	3	121.8823		2145.882	683.2942	70.58823		56.47056		112.9411		17551.06	.4021879	no	30	less than 100km	5.882353	1	121.8823	Below 40	1	no	yes	yes	0.75	More than 200	below 2		9.41176		0	178.8235	56.94118	7.722004	0	0	1	0
241	464	08jun2009	S	c	l	c	Vientiane Capital	Married	1967-03-01	42	0	3	-235.2918	106	2823.53	5647.031	84.70589		14.11764		84.70584		-33882.02	-.2500025	no	13	less than 100km	7.058824	0	-235.2918	Above 40	1	yes	yes	yes	0.75	less than 200	above 2	5000000	7.05882		1	235.2941	470.5859	-3.000028	1	1	1	1
107	1021	24apr2009	S	c	l	s	svk	Married	1986-12-05	22	0	3	178.8235	3	3529.412	1383.529	127.0588		112.9411		127.0589		25750.59	.493421	no	200	more than 100km	10.58823	1	178.8235	Below 40	1	yes	no	no	0.75	less than 200	above 2	500000	10.58824		0	294.1176	115.2941	5.921055	0	0	1	0
79	934	21apr2009	S	c	l	a	khammouam	Married	1965-06-10	44	0	4	-16.47058		727.0589	924.7058	141.1765		98.82348		169.4118		-2371.763	-5.952385	yes	100	less than 100km	11.76471	0	-16.47058	Above 40	1	yes	yes	yes	0.25	less than 200	above 2	250000	14.11765		1	60.58824	77.05882	-85.71435	1	1	1	0
66	884	2009-03-24	S	c	l	c	khammouan	Widow	1980-04-18	29	0	4	52.35294		1694.118	1065.882	141.1765		98.82348		211.7647		7538.824	1.872659	yes	200	more than 100km	11.76471	1	52.35294	Below 40	1	no	yes	yes	0.5	less than 200	above 2		17.64706		0	141.1765	88.82353	33.70787	0	0	1	0
258	366	13may2009	S	c	l	c	Vientiane Capital	Married	1977-11-01	32	0	3	69.41177		6211.765	5378.823	480		268.2353		903.5294		9995.297	4.802258	no	150	more than 100km	40	0	69.41177	Below 40	1	yes	yes	yes	0.75	less than 200	above 2	500000	75.29412		1	517.647	448.2353	108.4746	1	0	1	1
135	1199	20apr2009	S	c	l	a	svk	Married	1984-10-14	25	0	3	13.52941	548	910.5882	748.2353	105.8824		84.70584		134.1176		1948.235	5.434784	yes	80	less than 100km	8.823529	0	13.52941	Below 40	1	no	no	no	0.25	less than 200	above 2		11.17647		1	75.88235	62.35294	82.6087	1	0	1	0
55	842	27apr2009	S	c	l	s	svk	Divorced	1971-02-05	38	0	4	76.47059		3388.235	2470.588	84.70589		56.47056		84.70584		11011.77	.7692307	no	30	less than 100km	7.058824	1	76.47059	Below 40	1	no	no	no	0.75	less than 200	above 2		7.05882		0	282.3529	205.8824	9.230764	0	0	1	1
105	1019	06may2009	S	c	l	a	svk	Widow	1981-11-29	27	0	3	194.7059	0	3317.647	981.1765	42.35294		84.70584		42.35292		28037.64	.1510574	yes	40	less than 100km	3.529412	1	194.7059	Below 40	1	no	no	no	0.75	More than 200	below 2		3.52941		0	276.4706	81.76471	1.812688	0	0	1	0
183	1272	30apr2009	S	c	l	c	sekong	Married	1985-02-04	24	0	3	222.9412	665	6776.471	4101.177	409.4117		112.9411		409.4118		32103.53	1.275286	no	250	more than 100km	34.11765	1	222.9412	Below 40	1	no	no	yes	0.75		above 2		34.11765		0	564.7059	341.7647	15.30343	0	0	0	1
39	687	2009-01-03	S	c	l	m	svk	Married	1977-12-12	31	0	2	-36.7647		4235.294	4676.471	1517.647		1411.765		1782.353		-5294.121	-28.66665	no	800	more than 100km	126.4706	0	-36.7647	Below 40	1	no	no	no	0.75	More than 200	below 2	6250000	148.5294		1	352.9412	389.7059	-404	1	1	1	1
151	1188	22apr2009	S	c	l	0	svk	Widow	1974-09-23	35	0	4	-1.52941	478	1440	1458.353	49.41177		21.17652		91.76472		-220.2349	-22.43594	yes	20	less than 100km	4.117647	0	-1.52941	Below 40	1	no	yes	yes	0.5	less than 200	above 2		7.64706		1	120	121.5294	-500.0006	1	0	1	1
279	161	13may2009	S	c	l	o	Vientiane Capital	Married	1983-07-13	26	0	4	-10		5597.647	5717.647	56.47059		14.11764		105.8824		-1440	-3.921569	no	5	less than 100km	4.705883	0	-10	Below 40	1	no	no	no	0.75	More than 200	below 2		8.82353		1	466.4706	476.4706	-88.23531	1	1	1	1
224	565	20may2009	S	c	l	0	Vientiane Capital	Married	1978-05-05	31	0	4	2.94117	530	1722.353	1687.059	70.58823		28.23528		112.9411		423.5288	16.66669	no	10	less than 100km	5.882353	0	2.94117	Below 40	1	no	no	yes	0.5	less than 200	above 2		9.41176		1	143.5294	140.5882	320.0005	1	0	1	1
253	410	08jun2009	S	c	l	c	Vientiane Capital	Married	1980-11-11	29	0	4	-98.82353	43	2400	3585.882	28.23529		14.11764		63.52944		-14230.59	-.1984127	yes	25	less than 100km	2.352941	0	-98.82353	Below 40	1	no	yes	yes	0.75	less than 200	above 2	800000	5.29412		1	200	298.8235	-5.357145	1	1	1	0
262	331	02jun2009	S	c	l	m	Vientiane Province	Divorced	1980-09-09	29	0	4	-20.11765		609.8824	947.2942	56.47059		28.23528		81.88236		-4048.942	-1.3947	yes	50	less than 100km	4.705883	0	-20.11765	Below 40	_x0011_	no	yes	no	0.25	less than 200	above 2	1000000	6.82353		1	50.82353	78.94118	-33.91813	1	0	1	0
72	912	27apr2009	S	c	l	a	svk	Married	1973-11-12	42	0	2	143.2941		2858.823	1139.294	169.4118		84.70584		310.5882		20634.35	.8210182	no	100	less than 100km	14.11765	1	143.2941	Above 40	0	yes	no	yes	0.75	More than 200	below 2	130000	25.88235		0	238.2353	94.94118	18.0624	0	0	1	0
38	278	2009-03-19	S	c	l	a	cham	Married	1978-11-02	30	0	1	22.52942		1343.294	1072.941	56.47059		28.23528		84.70584		3244.236	1.740644	yes	50	less than 100km	4.705883	1	22.52942	Below 40	1	no	no	no	0.5	More than 200	below 2		7.05882		0	111.9412	89.41176	31.33156	0	0	1	1
139	1154	2009-03-26	S	c	l	o	svk	Married	1975-07-18	34	0	3	58.82352	392	2032.941	1327.059	56.47059		28.23528		84.70584		8470.588	.6666667	no	12	less than 100km	4.705883	1	58.82352	Below 40	1	yes	yes	yes	0.75	less than 200	above 2	1000000	7.05882		0	169.4118	110.5882	12	0	0	1	0
104	1015	08apr2009	S	c	l	0	svk	Married	1980-11-19	28	0	3	-17.41177	14	1694.118	1903.059	56.47059		28.23528		98.82348		-2507.294	-2.252252	no	15	less than 100km	4.705883	0	-17.41177	Below 40	1	no	no	yes	0.5	More than 200	above 2		8.23529		1	141.1765	158.5882	-47.29726	1	0	1	0
227	548	28may2009	S	c	l	c	Vientiane Capital	Single	1984-04-12	25	0	1	738.2353	408	16941.18	8082.353	352.9412		310.5882		352.9411		106305.9	.3320053	no	700	more than 100km	29.41176	1	738.2353	Below 40	1	no	no	yes	0.75	More than 200	below 2		29.41176		0	1411.765	673.5294	3.984063	0	1	1	1
63	870	04may2009	S	c	l	s	svk	Married	1967-03-13	42	0	4	93.52941		2597.647	1475.294	42.35294		14.11764		77.64708		13468.23	.3144655	no	10	less than 100km	3.529412	1	93.52941	Above 40	1	yes	no	no	0.75	less than 200	above 2	200000	6.47059		0	216.4706	122.9412	6.918241	0	0	1	1
197	1299	28apr2009	S	c	l	c	khammouan	Married	1973-03-27	36	0	4	1761.177	0	27105.88	5971.765	494.1177		282.3529		776.4706		253609.4	.1948341	no	200	more than 100km	41.17647	1	1761.177	Below 40	1	no	no	no	0.75	less than 200	above 2		64.70588		0	2258.823	497.6471	3.674014	0	1	1	1
2	758	30apr2009	S	h	l	o	bolikhamsay	Widow	1976-08-27	33	0	2	45.29412		4235.294	3691.765		2174.118		1778.823		2174.19	6522.352		no	800	more than 100km		1	45.29412	Below 40	0	no	no	yes	0.75	More than 200	below 2			181.1825	1	352.9412	307.6471	400.0132	1	1	1	1
96	989	20apr2009	S	c	l	s	cham	Married	1984-08-03	25	0	4	108.2353		2795.294	1496.471	211.7647		155.2942		211.7647		15585.88	1.358696	no	250	more than 100km	17.64706	1	108.2353	Below 40	1	yes	yes	no	0.75	less than 200	above 2	300000	17.64706		0	232.9412	124.7059	16.30435	0	0	1	0
87	948	09apr2009	S	c	l	m	svk	Married	1963-01-16	46	0	2	-19.05883		1192.941	1421.647	28.23529		14.11764		56.47056		-2744.471	-1.028806	yes	120	more than 100km	2.352941	0	-19.05883	Above 40	1	no	yes	yes	0.5	More than 200	below 2		4.70588		1	99.41176	118.4706	-24.69134	1	0	1	0
52	831	23apr2009	S	c	l	a	khammouan	Widow	1962-01-24	47	0	3	325.8824		5703.529	1792.941	87.52941		155.2942		87.52944		46927.06	.1865223	no	250	more than 100km	7.294117	1	325.8824	Above 40	1	yes	no	no	0.75		below 2	1125000	7.29412		0	475.2941	149.4118	2.238268	0	0	0	0
153	1191	22apr2009	S	c	l	a	svk	Married	1974-09-30	35	0	2	115.2941	510	3317.647	1934.118	56.47059		-28.23528		56.47056		16602.35	.3401361	no	70	less than 100km	4.705883	1	115.2941	Below 40	1	no	no	no	0.75	More than 200	below 2		4.70588		0	276.4706	161.1765	4.081631	0	0	1	0
265	268	09jun2009	S	c	l	c	Vientiane Capital	Married	1975-11-04	34	0	4	-4.35294		2117.647	2169.882	56.47059		14.11764		56.47056		-626.8242	-9.008999	no	15	less than 100km	4.705883	0	-4.35294	Below 40	1	no	yes	yes	0.75	less than 200	below 2		4.70588		1	176.4706	180.8235	-108.1081	1	1	1	1
37	1150	22apr2009	S	c	l	a	svk	Married	1973-07-14	36	0	4	77.05883	375	1849.412	924.7058	56.47059		14.11764		98.82348		11096.47	.5089058	no	52	less than 100km	4.705883	1	77.05883	Below 40	1	no	no	yes	0.75	less than 200	above 2		8.23529		0	154.1176	77.05882	10.68702	0	0	1	0
187	1282	20apr2009	S	c	l	s	svk	Married	1981-02-12	28	0	3	.58823	218	910.5882	903.5294	141.1765		56.47056		155.2942		84.70532	166.6678	yes	100	less than 100km	11.76471	0	.58823	Below 40	0	yes	yes	yes	0.25		above 2	700000	12.94118		1	75.88235	75.29412	2200.021	1	1	1	0
35	1112	2009-03-19	S	c	l	s	svk	Married	1978-10-08	43	0	3	22.94117	227	1736.471	1461.177	197.6471		169.4118		197.6471		3303.529	5.982907	yes	400	more than 100km	16.47059	0	22.94117	Above 40	0	no	yes	yes	0.5		above 2		16.47059		1	144.7059	121.7647	71.79491	1	1	1	0
9	1258	19apr2009	S	h	l	m	cham	Married	1977-01-09	33	0	4	83.52941	405	2188.235	1185.882		612.7059		210.3529		979.9778	12028.24		yes	200	more than 100km		1	83.52941	Below 40	0	no	yes	yes	0.75		above 2			81.66482	1	182.3529	98.82353	97.76774	1	0	1	0
259	364	26may2009	S	c	l	s	Vientiane Capital	Widow	1982-02-09	27	0	4	517.647		10305.88	4094.118	70.58823		14.11764		240		74541.18	.094697	no	5	less than 100km	5.882353	1	517.647	Below 40	1	yes	yes	yes	0.75	More than 200	above 2	3000000	20		0	858.8235	341.1765	3.863636	0	0	1	1
281	348	20may2009	S	c	l	m	Vientiane Capital	Married	1979-05-10	30	0	4	-5.29412		1588.235	1651.765	49.41177		21.17652		49.4118		-762.3545	-6.481469	no	15	less than 100km	4.117647	0	-5.29412	Below 40	0	yes	yes	yes	0.5	More than 200	above 2	2.50e+07	4.11765		1	132.3529	137.6471	-77.7778	1	0	1	0
191	1289	02apr2009	S	c	l	o	svk	Divorced	1986-02-27	23	0	4	-54.70588	267	1482.353	2138.823	9.882353		-11.29416		9.88236		-7877.647	-.125448	yes	30	less than 100km	.8235294	0	-54.70588	Below 40	1	no	yes	yes	0.5		above 2		.82353		1	123.5294	178.2353	-1.505378	1	0	1	1
214	612	20may2009	S	c	l	a	Xayabouly	Widow	1979-09-11	30	0	1	-102.9412	757	1327.059	2562.353	183.5294		98.82348		310.5882		-14823.53	-1.238095	yes	500	more than 100km	15.29412	0	-102.9412	Below 40	1	no	no	yes	0.5	More than 200	below 2	1000000	25.88235		1	110.5882	213.5294	-25.14286	1	1	1	0
213	614	28apr2009	S	c	l	s	Vientiane Province	Widow	1974-06-26	35	0	4	212.3529	774	14117.65	11569.41	98.82353		56.47056		98.82348		30578.82	.3231764	no	20	less than 100km	8.235294	1	212.3529	Below 40	1	no	no	no	0.75	less than 200	above 2		8.23529		0	1176.471	964.1177	3.878114	0	1	1	1
290	279	18may2009	S	c	l	m	Luangphrabang	Married	1979-03-11	30	0	3	99.17647		1948.235	758.1176	112.9412		70.5882		155.2942		14281.41	.7908264	no	50	less than 100km	9.411765	1	99.17647	Below 40	1	no	no	yes	0.75	More than 200	above 2		12.94118		0	162.3529	63.17647	13.04864	0	0	1	0
229	540	20may2009	S	c	l	a	Xiengkuang	Married	1962-02-22	47	0	4	69.7647	450	1764.706	927.5294	288		175.0589		288		10046.12	2.866779	yes	700	more than 100km	24	1	69.7647	Above 40	1	yes	yes	yes	0.75	less than 200	above 2	1.00e+07	24		0	147.0588	77.29412	34.40135	0	0	1	1
201	660	02jun2009	S	c	l	c	Luangphrabang	Married	1969-09-07	40	0	3	80	701	4305.882	3345.882	2682.353		1482.353		2823.53		11520	23.28432	no	700	more than 100km	223.5294	0	80	Below 40	1	no	no	yes	0.75	More than 200	above 2		235.2941		1	358.8235	278.8235	294.1176	1	1	1	1
19	1304	20apr2009	S	h	l	c	svk	Married	1972-03-30	37	0	4	-37.05882	0	1355.294	1800		1684.285		427.7647		2121.983	-5336.47		no	12	less than 100km		1	-37.05882	Below 40	0	no	no	yes	0.5		above 2	1.25e+07		176.8319	1	112.9412	150	-477.1654	1	1	1	1
82	941	21apr2009	S	c	l	o	cham	Married	1979-06-25	30	0	4	-38.82353		0	465.8824	282.3529		225.8824		282.3529		-5590.588	-5.050505	yes	300	more than 100km	23.52941	0	-38.82353	Below 40	1	yes	yes	yes	0.05	less than 200	above 2	2500000	23.52941		1	0	38.82353	-60.60606	1	0	0	0
46	777	2009-03-27	S	c	l	a	svk	Married	1986-10-10	22	0	1	-16.47059		494.1176	691.7647	105.8824		84.70584		120		-2371.765	-4.464286	yes	100	less than 100km	8.823529	0	-16.47059	Below 40	1	yes	no	yes	0.05	More than 200	below 2	200000	10		1	41.17647	57.64706	-60.71428	1	0	1	0
77	932	07apr2009	S	c	l	a	svk	Married	1975-06-05	34	0	3	8.58824		1065.882	962.8235	98.82353		56.47056		127.0589		1236.706	7.990867	yes	70	less than 100km	8.235294	0	8.58824	Below 40	1	no	no	no	0.5	less than 200	above 2		10.58824		1	88.82353	80.23529	123.2877	1	0	1	0
305	661	29jun2009	S	h	l	o	Vientiane Capital	Married	1978-05-28	31	0	4	174.8235	659	5076.706	2978.823		7663.765		612		7663.929	25174.59		no	7	less than 100km		1	174.8235	Below 40	1	yes	no	yes	0.75	less than 200	above 2	30000		638.6607	1	423.0588	248.2353	365.3174	1	0	1	1
270	223	13may2009	S	c	l	a	Bolikhamxay	Married	1953-02-06	56	0	1	35.29411		1898.823	1475.294	56.47059		42.35292		112.9411		5082.352	1.111111	yes	200	more than 100km	4.705883	1	35.29411	Above 40	1	no	no	yes	0.75	More than 200	below 2		9.41176		0	158.2353	122.9412	26.66666	0	1	1	0
181	1270	30apr2009	S	c	l	c	cham	Married	1980-01-27	29	0	3	7.05883	639	4235.294	4150.588	282.3529		197.6471		282.3529		1016.467	27.77788	no	250	more than 100km	23.52941	0	7.05883	Below 40	0	yes	no	yes	0.75		above 2	2000000	23.52941		1	352.9412	345.8824	333.333	1	0	1	1
240	465	04may2009	S	c	l	m	Vientiane Capital	Married	1977-10-22	32	0	3	2.35294	105	1694.118	1665.882	49.41177		7.05888		49.4118		338.8242	14.5833	no	15	less than 100km	4.117647	0	2.35294	Below 40	1	yes	no	yes	0.5	More than 200	above 2	1.00e+07	4.11765		1	141.1765	138.8235	175.0002	1	1	1	0
11	1278	02apr2009	S	h	l	c	sekhong	Married	1974-02-10	35	0	4	-63.52941	802	2400	3162.353		506.8235		276.7058		506.8631	-9148.236		no	350	more than 100km		0	-63.52941	Below 40	1	yes	yes	yes	0.75		above 2	1.00e+07		42.23859	1	200	263.5294	-66.48667	1	0	1	1
127	1100	07may2009	S	c	l	0	svk	Married	1976-04-11	33	0	3	34.11765	168	847.0589	437.6471	84.70589		70.5882		120		4912.941	1.724138	no	80	less than 100km	7.058824	1	34.11765	Below 40	1	yes	no	yes	0.25	less than 200	above 2	20000	10		0	70.58824	36.47059	29.31034	0	0	0	0
61	858	21apr2009	S	c	l	m	svk	Widow	1979-02-26	30	0	3	17.64706		1411.765	1200	578.8235		352.9411		843.5294		2541.177	22.77777	no	700	more than 100km	48.23529	0	17.64706	Below 40	1	yes	no	no	0.5	less than 200	above 2	1000000	70.29412		1	117.6471	100	398.3333	1	1	1	1
90	956	08apr2009	S	c	l	m	svk	Married	1975-07-23	34	0	3	55.29412		2894.118	2230.588	112.9412		70.5882		145.4118		7962.354	1.41844	no	70	less than 100km	9.411765	1	55.29412	Below 40	1	no	no	yes	0.75	less than 200	above 2		12.11765		0	241.1765	185.8824	21.9149	0	1	1	1
59	851	09apr2009	S	c	l	s	svk	Single	1975-02-16	34	0	4	-57.11764		1835.294	2520.706	29.64706		8.47056		50.82348		-8224.939	-.3604532	yes	2	less than 100km	2.470588	0	-57.11764	Below 40	1	yes	yes	yes	0.75	less than 200	above 2	2000000	4.23529		1	152.9412	210.0588	-7.41503	1	0	1	1
68	892	06may2009	S	c	l	s	bolikhamsay	Married	1980-03-31	29	0	3	30.58824		1411.765	1044.706	183.5294		155.2942		183.5294		4404.708	4.166665	no	200	more than 100km	15.29412	0	30.58824	Below 40	1	no	no	no	0.5	less than 200	above 2		15.29412		1	117.6471	87.05882	50	1	0	1	0
277	173	28may2009	S	c	l	c	Luangphrabang	Widow	1952-10-24	57	0	3	162.9412		4517.647	2562.353	564.7059		338.8235		564.7058		23463.53	2.406739	no	800	more than 100km	47.05882	1	162.9412	Above 40	1	yes	yes	yes	0.75	More than 200	below 2	1000000	47.05882		0	376.4706	213.5294	28.88086	0	1	1	1
184	1276	22apr2009	S	c	l	c	svk	Widow	1971-02-02	38	0	4	-63.52941	737	677.6471	1440	14.11765		-28.23528		42.35292		-9148.234	-.154321	yes	30	less than 100km	1.176471	0	-63.52941	Below 40	1	yes	yes	yes	0.25		above 2	1.90e+07	3.52941		1	56.47059	120	-5.555552	1	1	1	0
276	174	21may2009	S	c	l	0	Vientiane Capital	Single	1983-01-30	26	0	4	22.82352		1552.941	1279.059	31.05882		9.88236		66.35292		3286.588	.9450173	no	15	less than 100km	2.588235	1	22.82352	Below 40	1	no	no	yes	0.5	More than 200	above 2		5.52941		0	129.4118	106.5882	24.2268	0	0	1	1
101	1011	28apr2009	S	c	l	s	svk	Divorced	1977-11-14	31	0	4	105.8823	0	2371.765	1101.177	90.35294		33.88236		189.1765		15247.06	.5925927	no	40	less than 100km	7.529412	1	105.8823	Below 40	1	no	yes	yes	0.75	less than 200	above 2	1000000	15.76471		0	197.6471	91.76471	14.88889	0	1	1	1
237	480	24may2009	S	c	l	m	Vientiane Capital	Divorced	1970-06-03	39	0	4	93.52941	224	3402.353	2280	42.35294		14.11764		42.35292		13468.24	.3144654	no	20	less than 100km	3.529412	1	93.52941	Below 40	1	yes	yes	yes	0.75	less than 200	above 2	500000	3.52941		0	283.5294	190	3.773583	0	1	1	0
242	463	24may2009	S	c	l	c	Vientiane Capital	Widow	1952-06-01	57	0	2	-47.64706	134	2011.765	2583.53	98.82353		14.11764		169.4118		-6861.177	-1.440329	yes	20	less than 100km	8.235294	0	-47.64706	Above 40	1	no	yes	yes	0.75	less than 200	below 2		14.11765		1	167.6471	215.2941	-29.62963	1	1	1	1
69	894	22apr2009	S	c	l	m	cham	Widow	1977-04-25	32	0	4	138.5882		3032.47	1369.412	1005.882		854.1176		1217.294		19956.71	5.040323	no	800	more than 100km	83.82353	0	138.5882	Below 40	1	yes	yes	yes	0.75	less than 200	above 2	750000	101.4412		1	252.7059	114.1177	73.1961	1	0	1	0
196	1293	27apr2009	S	c	l	a	saravan	Married	1969-03-11	40	0	4	80	0	1905.882	945.8824	338.8235		127.0589		395.2942		11520	2.941177	yes	120	more than 100km	28.23529	1	80	Below 40	0	yes	yes	yes	0.75	less than 200	above 2	750000	32.94118		1	158.8235	78.82353	41.17648	1	0	1	0
31	927	02apr2009	S	c	l	s	svk	Married	1982-05-31	27	0	3	-69.41176		705.8824	1538.823	282.3529		112.9411		494.1176		-9995.293	-2.824859	yes	250	more than 100km	23.52941	0	-69.41176	Below 40	1	yes	no	no	0.25	less than 200	below 2	2.50e+07	41.17647		1	58.82353	128.2353	-59.32204	1	0	1	1
203	655	26may2009	S	c	l	a	Vientiane Capital	Married	1983-05-20	26	0	2	4.41177	466	1641.177	1588.235	84.70589		56.47056		84.70584		635.2954	13.33331	no	10	less than 100km	7.058824	0	4.41177	Below 40	1	yes	no	yes	0.5	less than 200	below 2	700000	7.05882		1	136.7647	132.3529	159.9997	1	0	1	0
129	1107	07may2009	S	c	l	a	cham	Married	1982-04-24	27	0	3	-31.76471	155	480	861.1765	564.7059		240		578.8235		-4574.118	-12.34568	yes	280	more than 100km	47.05882	0	-31.76471	Below 40	1	yes	yes	yes	0.05	More than 200	above 2	1000000	48.23529		1	40	71.76471	-151.8518	1	0	1	0
21	1313	21apr2009	S	h	l	o	cham	Widow	1981-04-07	28	0	4	26.94117	0	2032.941	1709.647		268.2353		148.2353		225.9191	3879.529		yes	250	more than 100km		1	26.94117	Below 40	0	no	yes	yes	0.75	less than 200	above 2			18.82659	1	169.4118	142.4706	69.88037	1	0	1	0
45	738	2009-03-27	S	c	l	a	svk	Married	1970-08-21	29	0	3	130		2505.882	945.8824	169.4118		112.9411		169.4118		18720	.9049774	no	120	more than 100km	14.11765	1	130	Below 40	1	yes	no	no	0.75	More than 200	below 2	50000	14.11765		0	208.8235	78.82353	10.85973	0	0	1	1
194	1292	2009-03-25	S	c	l	c	khammouan	Divorced	1969-03-11	40	0	3	7.64706	35	1016.471	924.7058	120		98.82348		162.3529		1101.177	10.89743	no	200	more than 100km	10	0	7.64706	Below 40	1	no	no	no	0.25	less than 200	above 2		13.52941		1	84.70588	77.05882	176.923	1	1	1	0
263	287	25may2009	S	c	l	a	Vientiane Capital	Married	1977-05-01	32	0	2	4.11765		1927.059	1877.647	56.47059		28.23528		84.70584		592.9409	9.523814	no	70	less than 100km	4.705883	0	4.11765	Below 40	1	no	no	no	0.75	More than 200	below 2		7.05882		1	160.5882	156.4706	171.4284	1	1	1	0
136	1141	21apr2009	S	c	l	c	cham	Married	1974-06-24	35	0	3	20.58823	56	1694.118	1447.059	261.1765		176.4706		317.6471		2964.706	8.809523	yes	200	more than 100km	21.76471	0	20.58823	Below 40	1	yes	no	yes	0.5	less than 200	above 2	150000	26.47059		1	141.1765	120.5882	128.5715	1	1	1	1
50	825	20apr2009	S	c	l	o	svk	Married	1975-05-06	34	0	4	123.5294		2823.53	1341.177	63.52941		7.05888		98.82348		17788.24	.3571428	no	1	less than 100km	5.294117	1	123.5294	Below 40	1	no	no	no	0.75	less than 200	above 2		8.23529		0	235.2941	111.7647	6.666663	0	0	1	1
176	1254	20apr2009	S	c	l	a	svk	Married	1984-01-07	25	0	3	4.70588	682	910.5882	854.1176	35.29412		14.11764		35.29416		677.647	5.208334	yes	20	less than 100km	2.941176	0	4.70588	Below 40	1	no	yes	yes	0.25		above 2		2.94118		1	75.88235	71.17647	62.5001	1	0	1	1
125	1083	2009-03-24	S	c	l	c	svk	Widow	1984-03-19	34	0	4	-39.41176	107	2117.647	2590.588	84.70589		56.47056		155.2942		-5675.294	-1.492537	no	45	less than 100km	7.058824	0	-39.41176	Below 40	0	no	yes	no	0.75		above 2		12.94118		1	176.4706	215.8824	-32.83583	1	0	1	1
274	195	13may2009	S	c	l	c	Vientiane Capital	Widow	1981-02-05	28	0	4	-52.35294		1016.471	1644.706	127.0588		98.82348		169.4118		-7538.823	-1.685393	yes	43	less than 100km	10.58823	0	-52.35294	Below 40	1	yes	no	yes	0.25	less than 200	above 2	3000000	14.11765		1	84.70588	137.0588	-26.9663	1	0	1	0
228	545	24may2009	S	c	l	s	Vientiane Capital	Married	1976-08-13	33	0	2	42.94117	390	2936.47	2421.177	49.41177		21.17652		70.5882		6183.527	.799087	no	15	less than 100km	4.117647	1	42.94117	Below 40	1	yes	no	yes	0.75	More than 200	below 2	500000	5.88235		0	244.7059	201.7647	13.69863	0	1	1	1
247	437	09jun2009	S	c	l	c	Vientiane Capital	Married	1976-03-28	33	0	3	523.5294	0	10588.24	4305.882	127.0588		70.5882		127.0589		75388.23	.1685393	no	50	less than 100km	10.58823	1	523.5294	Below 40	1	yes	yes	no	0.75	less than 200	above 2	1.00e+07	10.58824		0	882.353	358.8235	2.022473	0	1	1	0
8	1135	28apr2009	S	h	l	m	svk	Married	1975-06-17	34	0	3	-18.35294	294	755.2942	975.5294		691.783		310.5882		847.1322	-2642.823		yes	250	more than 100km		1	-18.35294	Below 40	1	yes	yes	yes	0.25		above 2	1250000		70.59435	1	62.94118	81.29412	-384.6487	1	0	1	1
222	569	08jun2009	S	c	l	s	Vientiane Capital	Divorced	1983-06-16	26	0	4	-57.88235	511	2823.53	3518.118	70.58823		28.23528		70.5882		-8335.058	-.8468836	no	20	less than 100km	5.882353	0	-57.88235	Below 40	0	yes	yes	yes	0.75	less than 200	above 2	3000000	5.88235		1	235.2941	293.1765	-10.1626	1	1	1	0
231	527	24may2009	S	c	l	c	Vientiane Capital	Married	1968-08-29	41	0	3	-67.05882	365	2795.294	3600	28.23529		7.05888		28.23528		-9656.47	-.2923977	no	5	less than 100km	2.352941	0	-67.05882	Above 40	1	yes	yes	no	0.75	less than 200	above 2	2500000	2.35294		1	232.9412	300	-3.50877	1	1	1	0
166	1222	21apr2009	S	c	l	a	svk	Married	1978-11-17	30	0	2	6.47059	52	1454.118	1376.471	112.9412		84.70584		141.1765		931.7651	12.12121	no	40	less than 100km	9.411765	0	6.47059	Below 40	1	yes	yes	yes	0.5	less than 200	below 2	5000000	11.76471		1	121.1765	114.7059	181.8182	1	0	1	0
202	658	02jun2009	S	c	l	a	Vientiane Capital	Married	1970-09-29	39	0	2	35.88235	0	2082.353	1651.765	84.70589		28.23528		225.8824		5167.059	1.639344	no	70	less than 100km	7.058824	1	35.88235	Below 40	1	no	no	no	0.75	More than 200	below 2	1000000	18.82353		1	173.5294	137.6471	52.45902	1	0	1	0
98	1004	27apr2009	S	c	l	a	svk	Married	1967-10-22	42	0	4	731.4117		10192.94	1416	112.9412		84.70584		141.1765		105323.3	.1072329	no	30	less than 100km	9.411765	1	731.4117	Above 40	1	no	yes	yes	0.75		below 2		11.76471		0	849.4117	118	1.608494	0	0	1	0
291	190	28may2009	S	c	l	a	Vientiane Province	Married	1972-05-18	37	0	1	-67.94118		1182.353	1997.647	49.41177		21.17652		77.64708		-9783.53	-.5050505	yes	35	less than 100km	4.117647	0	-67.94118	Below 40	1	yes	yes	yes	0.5	More than 200	below 2	300000	6.47059		1	98.52941	166.4706	-9.523812	1	0	1	0
115	1047	2009-03-24	S	c	l	a	svk	Married	1978-01-14	31	0	4	-10.82353	142	832.9411	962.8235	141.1765		0		172.2353		-1558.589	-9.057968	yes	150	more than 100km	11.76471	0	-10.82353	Below 40	1	yes	yes	yes	0.25	More than 200	above 2	60000	14.35294		1	69.41176	80.23529	-132.6087	1	0	1	0
99	1008	07apr2009	S	c	l	a	svk	Widow	1969-11-05	39	0	3	13.52941	0	832.9411	670.5882	177.8824		121.4118		234.3529		1948.235	9.130437	yes	200	more than 100km	14.82353	0	13.52941	Below 40	1	yes	no	yes	0.25	less than 200	above 2	75000	19.52941		1	69.41176	55.88235	144.3478	1	0	1	0
284	128	19may2009	S	c	l	m	Vientiane Capital	Married	1987-05-05	22	0	2	13.23529		1810.588	1651.765	35.29412		21.17652		105.8824		1905.882	1.851852	no	20	less than 100km	2.941176	1	13.23529	Below 40	1	yes	no	no	0.75	More than 200	below 2	1000000	8.82353		1	150.8824	137.6471	66.66669	1	0	1	0
88	949	29apr2009	S	c	l	m	khammouam	Married	1979-07-16	30	0	3	-37.05883		910.5882	1355.294	310.5882		225.8824		367.0589		-5336.472	-5.820105	yes	200	more than 100km	25.88235	0	-37.05883	Below 40	1	no	yes	yes	0.25	less than 200	above 2		30.58824		1	75.88235	112.9412	-82.53968	1	1	1	0
261	335	18may2009	S	c	l	c	Vientiane Capital	Divorced	1973-04-08	36	0	3	12.94118		1588.235	1432.941	56.47059		14.11764		56.47056		1863.529	3.030304	no	10	less than 100km	4.705883	1	12.94118	Below 40	1	yes	yes	yes	0.5	less than 200	above 2	1000000	4.70588		0	132.3529	119.4118	36.36361	0	1	1	1
114	1046	02apr2009	S	c	l	a	cham	Widow	1968-01-14	31	0	4	24.11765	45	727.0589	437.6471	35.29412		7.05888		49.4118		3472.942	1.01626	yes	12	less than 100km	2.941176	1	24.11765	Below 40	1	yes	yes	no	0.25	less than 200	above 2	100000	4.11765		0	60.58824	36.47059	17.07318	0	0	1	0
49	806	27apr2009	S	c	l	a	khammouan	Married	1960-12-05	48	0	4	1.7647		1552.941	1531.765	28.23529		7.05888		42.35292		254.1167	11.11115	no	6	less than 100km	2.352941	0	1.7647	Above 40	1	yes	no	yes	0.5	less than 200	below 2	500000	3.52941		1	129.4118	127.6471	200.0005	1	0	1	1
161	1210	29apr2009	S	c	l	c	svk	Married	1968-10-29	41	0	3	71.76471	588	2823.53	1962.353	232.9412		176.4706		656.4706		10334.12	2.254098	no	75	less than 100km	19.41176	1	71.76471	Above 40	1	yes	no	yes	0.75		below 2	5000000	54.70588		1	235.2941	163.5294	76.2295	1	0	1	0
178	1260	2009-03-26	S	c	l	0	svk	Single	1983-01-13	26	0	2	-60.82353	782	0	729.8824	183.5294		141.1765		183.5294		-8758.589	-2.095422	yes	150	more than 100km	15.29412	0	-60.82353	Below 40	0	yes	yes	yes	0.05	More than 200	below 2	1500000	15.29412		1	0	60.82353	-25.14507	1	1	1	0
318	142	01jul2009	S	h	l	c	Vientiane Capital	Married	1969-03-02	40	0	3	-33.7647		847.0589	1252.235		636.7059		304.9411		636.7469	-4862.116		no	7	less than 100km		0	-33.7647	Below 40	0	no	yes	yes	0.25	More than 200	above 2			53.06224	1	70.58824	104.3529	-157.153	1	0	1	1
260	338	25may2009	S	c	l	o	Luangphrabang	Married	1975-12-10	33	0	4	-23.82353		1944.706	2230.588	636.7059		523.7647		636.7058		-3430.588	-18.55967	no	500	more than 100km	53.05882	0	-23.82353	Below 40	1	no	no	no	0.75	More than 200	above 2		53.05882		1	162.0588	185.8804	-222.716	1	0	1	1
223	568	26may2009	S	c	l	a	Vientiane Capital	Widow	1979-11-24	30	0	4	34.70588	561	896.4706	480	0		-14.11764		21.17652		4997.647	0	no	30	less than 100km	0		34.70588	Below 40	1	no	yes	yes	0.25	less than 200	above 2	600000	1.76471		0	74.70588	40	5.084758	0	0	1	0
216	590	20may2009	S	c	l	s	Vientiane Capital	Divorced	1962-05-07	47	0	3	310.5882	667	9811.765	6084.706	84.70589		14.11764		84.70584		44724.7	.189394	no	14	less than 100km	7.058824	1	310.5882	Above 40	1	no	no	no	0.75	less than 200	above 2		7.05882		0	817.647	507.0588	2.272726	0	1	1	1
33	510	01apr2009	S	c	l	s	saravan	Married	1967-08-04	42	0	3	-72.47059		732.7058	1602.353	546.3529		247.0589		546.3529		-10435.77	-5.235389	yes	300	more than 100km	45.52941	0	-72.47059	Above 40	1	yes	no	yes	0.25	More than 200	above 2	500000	45.52941		1	61.05882	133.5294	-62.82467	1	0	1	1
267	255	26may2009	S	c	l	c	Vientiane Capital	Married	1971-04-04	38	0	3	119.4118		6776.471	5343.529	80.47059		9.88236		151.0589		17195.3	.4679802	no	5	less than 100km	6.705883	1	119.4118	Below 40	1	yes	no	no	0.75	less than 200	above 2	1000000	12.58824		0	564.7059	445.2941	10.54188	0	1	1	1
319	425	10jun2009	S	h	l	o	Vientiane Capital	Widow	1972-03-05	37	0	3	-7.76471	59	352.9411	446.1176		127.0588		0		127.0687	-1118.118		yes	80	less than 100km		1	-7.76471	Below 40	0	yes	no	yes	0.05	More than 200	above 2	1000000		10.58906	1	29.41176	37.17647	-136.3742	1	0	1	0
18	1318	29apr2009	S	h	l	m	svk	Married	1981-03-03	28	0	3	18.82353	602	1115.294	889.4118		583.0588		406.5882		653.688	2710.589		no	150	more than 100km		1	18.82353	Below 40	0	yes	no	yes	0.5		above 2	1250000		54.474	1	92.94118	74.11765	289.3931	1	0	1	0
250	428	24may2009	S	c	l	a	Vientiane Capital	Married	1984-06-06	25	0	3	7.05882	11	571.7647	487.0589	169.4118		141.1765		183.5294		1016.47	16.66668	yes	150	more than 100km	14.11765	0	7.05882	Below 40	1	yes	yes	yes	0.25	less than 200	above 2	500000	15.29412		1	47.64706	40.58824	216.6668	1	0	1	0
235	504	28may2009	S	c	l	c	Vientiane Capital	Married	1968-07-14	41	0	4	-352.3529	56	1411.765	5640	77.64706		21.17652		105.8824		-50738.82	-.1530328	yes	15	less than 100km	6.470588	0	-352.3529	Above 40	1	no	yes	yes	0.5	less than 200	above 2		8.82353		1	117.6471	470	-2.504174	1	1	1	1
269	237	18may2009	S	c	l	o	Vientiane Capital	Single	1989-02-25	20	0	3	-2.05882		794.1176	818.8235	28.23529		7.05888		35.29416		-296.4705	-9.523814	yes	50	less than 100km	2.352941	0	-2.05882	Below 40	1	no	no	yes	0.25	less than 200	above 2		2.94118		1	66.17647	68.23529	-142.8576	1	1	1	0
215	611	24may2009	S	c	l	a	Vientiane Province	Married	1983-02-16	26	0	4	-142.3529	737	748.2353	2456.47	127.0588		84.70584		127.0589		-20498.82	-.6198347	yes	150	more than 100km	10.58823	0	-142.3529	Below 40	1	no	no	no	0.25	More than 200	below 2		10.58824		1	62.35294	204.7059	-7.43802	1	1	1	0
85	945	01apr2009	S	c	l	a	svk	Married	1977-07-01	32	0	2	-6		910.5882	982.5882	28.23529		14.11764		56.47056		-864	-3.267974	yes	40	less than 100km	2.352941	0	-6	Below 40	1	no	yes	no	0.25	More than 200	below 2		4.70588		1	75.88235	81.88235	-78.43134	1	0	1	0
22	6	21apr2009	S	c	l	a	svk	Widow	1966-01-01	43	0	3	41.17647		1898.823	1404.706	98.82353		56.47056		98.82348		5929.412	1.666667	yes	55	less than 100km	8.235294	1	41.17647	Above 40	1	no	no	yes	0.75	More than 200	below 2		8.23529		0	158.2353	117.0588	19.99999	0	0	1	1
174	1251	09apr2009	S	c	l	c	svk	Married	1972-01-05	37	0	4	24.70588	0	931.7647	635.2942	70.58823		42.35292		98.82348		3557.646	1.984127	yes	70	less than 100km	5.882353	1	24.70588	Below 40	1	yes	no	yes	0.25	less than 200	above 2	1000000	8.23529		0	77.64706	52.94118	33.33332	0	0	1	0
245	443	03jun2009	S	c	l	a	Vientiane Capital	Married	1969-05-10	40	0	4	12.41177	0	2227.059	2078.118	93.17647		79.05888		177.8824		1787.294	5.213271	yes	30	less than 100km	7.764706	0	12.41177	Below 40	0	no	no	no	0.75	less than 200	above 2	1000000	14.82353		1	185.5882	173.1765	119.4312	1	0	0	0
7	1130	30apr2009	S	h	l	s	cham	Married	1981-06-11	28	0	3	60	229	5901.177	5181.177		1181.647		289.4118		2028.706	8640		no	220	more than 100km		1	60	Below 40	0	no	no	no	0.75	less than 200	above 2			169.0588	1	491.7647	431.7647	281.7647	1	1	1	1
170	1232	07apr2009	S	c	l	e	cham	Single	1988-12-10	20	1	3	87.05883	0	3741.177	2696.47	211.7647		169.4118		352.9411		12536.47	1.689189	no	250	more than 100km	17.64706	1	87.05883	Below 40	1	no	no	no	0.75		above 2		29.41176		0	311.7647	224.7059	33.78378	0	0	1	0
143	1164	01apr2009	S	c	l	o	svk	Single	1978-08-04	31	1	3	2.35294	436	960	931.7647	183.5294		127.0589		183.5294		338.8235	54.16668	yes	130	more than 100km	15.29412	0	2.35294	Below 40	1	yes	yes	yes	0.25		above 2	300000	15.29412		1	80	77.64706	650.0004	1	0	1	0
316	630	09jul2009	S	h	l	s	Vientiane Capital	Single	1977-09-09	32	1	4	16	771	2507.294	2315.294		5445.811		885.7411		8113.977	2304		no	30	less than 100km		1	16	Below 40	0	no	no	yes	0.75	less than 200	above 2			676.1647	1	208.9412	192.9412	4226.03	1	1	1	0
208	634	19may2009	S	c	l	o	Vientiane Capital	Married	1966-10-04	43	1	3	48.23529	149	2894.118	2315.294	98.82353		56.47056		169.4118		6945.882	1.422764	no	10	less than 100km	8.235294	1	48.23529	Above 40	0	no	no	yes	0.75	less than 200	above 2	200000	14.11765		0	241.1765	192.9412	29.2683	0	1	1	1
147	1183	02apr2009	S	c	l	m	khammouan	Married	1981-09-13	28	1	4	26.47058	356	1058.823	741.1765	56.47059		-42.35292		56.47056		3811.764	1.481482	yes	58	less than 100km	4.705883	1	26.47058	Below 40	1	yes	no	yes	0.5		above 2	1000000	4.70588		0	88.23529	61.76471	17.77777	0	0	1	0
111	1039	07may2009	S	c	l	o	svk	Married	1972-12-27	25	1	4	231.8824	0	4623.529	1840.941	112.9412		84.70584		155.2942		33391.06	.3382378	no	100	less than 100km	9.411765	1	231.8824	Below 40	1	no	no	yes	0.75	less than 200	above 2		12.94118		0	385.2941	153.4118	5.580925	0	0	1	0
306	657	12jun2009	S	h	l	s	Vientiane Capital	Married	1968-01-16	41	1	4	-75.88235	486	4383.529	5290.118		1674.918		376.0941		2352.655	-10927.06		no	3	less than 100km	9.22e+18	0	-75.88235	Above 40	1	yes	no	yes	0.75	less than 200	above 2	2125000		196.0546	1	365.2941	441.1765	-258.3665	1	1	1	1
162	1212	02apr2009	S	c	l	o	cham	Divorced	1977-11-04	31	1	4	-11.76471	644	282.3529	423.5294	197.6471		169.4118		197.6471		-1694.119	-11.66666	yes	300	more than 100km	16.47059	0	-11.76471	Below 40	0	yes	yes	yes	0.05		above 2	100000	16.47059		1	23.52941	35.29412	-140	1	0	0	0
76	926	23apr2009	S	c	l	o	cham	Married	1975-05-30	34	1	3	32.94117		1764.706	1369.412	240		197.6471		240		4743.529	5.059525	no	150	more than 100km	20	0	32.94117	Below 40	1	no	no	yes	0.75	More than 200	below 2		20		1	147.0588	114.1177	60.7143	1	0	1	0
301	669	29jun2009	S	h	l	a	Vientiane Capital	Married	1981-09-02	28	1	4	92	0	2456.47	5.283088		1582.641		433.4118		5140.375	13248		no	70	less than 100km		1	92	Below 40	1	no	yes	yes	0.75	less than 200	above 2			428.3646	1	204.7059	112.7059	465.6137	1	1	1	0
27	40	2009-03-25	S	c	l	c	svk	Married	1976-01-01	33	1	3	-2.47059		910.5882	940.2353	0		-28.23528		28.23528		-355.7651	0	yes	100	less than 100km	0	0	-2.47059	Below 40	1	yes	yes	yes	0.25		above 2	50000	2.35294		1	75.88235	78.35294	-95.23798	1	0	1	0
289	267	30aug2009	S	c	l	c	Vientiane Capital	Married	1977-03-15	32	1	3	-26.47059		1016.471	1334.118	35.29412		21.17652		35.29416		-3811.765	-.9259258	no	15	less than 100km	2.941176	0	-26.47059	Below 40	0	yes	yes	yes	0.25	More than 200	below 2	500000	2.94118		1	84.70588	111.1765	-11.11112	1	1	1	0
296	242	19may2009	S	c	l	o	Vientiane Capital	Single	1979-08-14	30	1	4	655.2941		10164.71	2301.177	211.7647		141.1765		211.7647		94362.35	.2244165	no	145	more than 100km	17.64706	1	655.2941	Below 40	1	yes	no	yes	0.75	less than 200	below 2	200000	17.64706		0	847.0588	191.7647	2.692998	0	0	1	1
206	643	19may2009	S	c	l	m	Vientiane Capital	Divorced	1964-02-04	45	1	3	-2.35294	0	2047.059	2075.294	77.64706		63.52944		77.64708		-338.8242	-22.91662	no	27	less than 100km	6.470588	0	-2.35294	Above 40	1	no	no	yes	0.75	less than 200	above 2		6.47059		1	170.5882	172.9412	-275.0002	1	1	1	0
233	516	26may2009	S	c	l	o	Vientiane Province	Single	1976-08-04	33	1	4	22.94118	341	1129.412	854.1176	42.35294		14.11764		42.35292		3303.53	1.282051	no	15	less than 100km	3.529412	1	22.94118	Below 40	1	yes	no	yes	0.5	less than 200	above 2	250000	3.52941		0	94.11765	71.17647	15.38461	0	1	1	1
226	550	29may2009	S	c	l	o	Vientiane Province	Married	1968-05-05	41	1	4	-51.17647	405	1411.765	2025.882	169.4118		141.1765		204.7058		-7369.411	-2.298851	no	180	more than 100km	14.11765	0	-51.17647	Above 40	1	yes	yes	yes	0.5	less than 200	above 2	1800000	17.05882		1	117.6471	168.8235	-33.33333	1	0	0	0
255	399	20may2009	S	c	l	s	Vientiane Capital	Married	1971-05-02	38	1	4	-74.11765	20	1411.765	2301.177	105.8824		21.17652		105.8824		-10672.94	-.9920635	no	30	less than 100km	8.823529	0	-74.11765	Below 40	1	no	yes	no	0.5	less than 200	above 2	2000000	8.82353		1	117.6471	191.7647	-11.90476	1	0	1	0
133	1120	22apr2009	S	c	l	o	saravan	Married	1975-05-23	34	1	3	62.35294	220	1990.588	1242.353	7.058824		-14.11764		63.52944		8978.824	.0786163	no	27	less than 100km	.5882353	1	62.35294	Below 40	1	no	no	yes	0.75	More than 200	above 2		5.29412		0	165.8824	103.5294	8.49057	0	0	1	0
294	369	02jun2009	S	c	l	s	Vientiane Capital	Married	1973-12-10	35	1	4	213.5294		6352.941	3790.588	63.52941		21.17652		63.52944		30748.23	.2066116	no	10	less than 100km	5.294117	1	213.5294	Below 40	1	no	no	yes	0.75	less than 200	above 2		5.29412		0	529.4117	315.8824	2.47934	0	1	1	1
13	1280	07apr2009	S	h	l	o	cham	Married	12/0268	41	1	3	695.2941	783	11294.12	2950.588		1983.576		474.3529		3367.252	100122.4		no	250	more than 100km		0	695.2941	Above 40	1	no	no	yes	0.75		above 2			280.6043	1	941.1765	245.8824	40.35765	1	1	1	1
171	1236	29apr2009	S	c	l	m	khammouan	Single	1985-12-09	23	1	2	-26.94117	657	1037.647	1360.941	183.5294		155.2942		183.5294		-3879.529	-4.730714	yes	250	more than 100km	15.29412	0	-26.94117	Below 40	0	no	no	yes	0.25	More than 200	below 2		15.29412		1	86.47059	113.4118	-56.76858	1	0	1	0
80	937	07may2009	S	c	l	a	khammouan	Married	1956-06-13	53	1	2	30.58824		1263.529	896.4706	14.11765		-14.11764		42.35292		4404.706	.3205128	yes	100	less than 100km	1.176471	1	30.58824	Above 40	1	yes	yes	yes	0.5	More than 200	below 2	50000	3.52941		0	105.2941	74.70588	11.53845	0	0	1	0
308	642	24jun2009	S	h	l	s	Viendiane Capital	Single	1973-08-28	36	1	4	-1.17647	790	3331.765	3345.882		2854.023		369.3176		2854.023	-169.4121		no	70	less than 100km		1	-1.17647	Below 40	0	no	no	yes	0.75	less than 200	above 2			237.8353	1	277.6471	278.8235	-20216.01	1	1	1	1
182	1271	30apr2009	S	c	l	m	saravan	Widow	1984-01-24	25	1	3	-84.82353	749	310.5882	1328.471	21.17647		0		21.17652		-12214.59	-.1733703	yes	60	less than 100km	1.764706	0	-84.82353	Below 40	1	yes	yes	yes	0.05		above 2	1000000	1.76471		1	25.88235	110.7059	-2.080449	1	0	1	0
188	1284	07apr2009	S	c	l	m	svk	Divorced	1971-02-18	38	1	3	22.35294	244	1016.471	748.2353	112.9412		84.70584		112.9411		3218.823	3.508772	yes	80	less than 100km	9.411765	0	22.35294	Below 40	1	no	no	yes	0.25	less than 200	above 2		9.41176		1	84.70588	62.35294	42.10525	1	0	1	0
297	446	28may2008	S	c	l	s	Vientiane Capital	Married	1966-04-10	43	1	4	517.0588	95	8964.706	2760	98.82353		42.35292		98.82348		74456.47	.1327266	no	10	less than 100km	8.235294	1	517.0588	Above 40	1	no	yes	no	0.75	less than 200	above 2		8.23529		0	747.0588	230	1.592718	0	1	1	1
320	650	07jul2009	S	h	l	s	Vientiane Capital	Single	1971-05-10	38	1	4	-198.2353	0	4235.294	2802.353		5539.944		556.2353		8589.177	17195.3		no	80	less than 100km		1	-198.2353	Below 40	0	yes	no	yes	0.75	less than 200	above 2	1000000		715.7647	1	352.9412	233.5294	-361.0683	1	1	1	1
163	1213	2009-03-23	S	c	l	a	svk	Married	1954-11-11	54	1	3	-6.70588	486	571.7647	652.2353	0		-14.11764		14.11764		-965.647	0	yes	80	less than 100km	0	0	-6.70588	Above 40	1	no	yes	yes	0.25	less than 200	above 2		1.17647		1	47.64706	54.35294	-17.54386	1	0	1	0
198	1303	27apr2009	S	c	l	m	svk	Married	1967-03-31	42	1	2	19.11765	104	3035.294	2805.882	804.7059		649.4118		907.7647		2752.942	29.23076	no	800	more than 100km	67.05882	0	19.11765	Above 40	1	no	no	yes	0.75		below 2		75.64706		1	252.9412	233.8235	395.6923	1	0	1	1
200	1310	29apr2009	S	c	l	m	svk	Married	1976-04-05	33	1	2	-34	619	679.0589	1087.059	84.70589		42.35292		120		-4895.999	-1.730104	yes	48	less than 100km	7.058824	0	-34	Below 40	1	yes	no	yes	0.25		above 2	100000	10		1	56.58824	90.58824	-29.41176	1	1	1	0
254	407	26may2009	S	c	l	a	Vientiane Capital	Married	1973-02-05	36	1	4	-39.70588	51	194.1176	670.5882	105.8824		84.70584		105.8824		-5717.646	-1.851852	yes	50	less than 100km	8.823529	0	-39.70588	Below 40	1	yes	yes	yes	0.05	less than 200	above 2	1400000	8.82353		1	16.17647	55.88235	-22.22223	1	1	1	0
92	964	28apr2009	S	c	l	m	svk	Divorced	1979-07-31	30	1	4	-1.41176		1327.059	1344	169.4118		98.82348		211.7647		-203.2939	-83.33341	no	15	less than 100km	14.11765	0	-1.41176	Below 40	1	no	no	yes	0.5	less than 200	above 2		17.64706		1	110.5882	112	-1250.004	1	0	1	0
94	978	08apr2009	S	c	l	c	svk	Single	1967-08-24	42	1	1	-68.23529		1694.118	2512.941	33.88235		5.64708		33.88236		-9825.882	-.3448276	yes	3	less than 100km	2.823529	0	-68.23529	Above 40	1	yes	no	yes	0.5	less than 200	above 2	7000000	2.82353		1	141.1765	209.4118	-4.137932	1	0	1	1
41	1230	2009-03-19	S	c	l	s	svk	Married	1980-12-01	28	1	3	134.7059	728	3388.235	1771.765	98.82353		42.35292		98.82348		19397.65	.5094615	no	45	less than 100km	8.235294	1	134.7059	Below 40	0	no	yes	no	0.75		above 2		8.23529		0	282.3529	147.6471	6.113533	0	0	1	0
149	1186	28apr2009	S	c	l	m	cham	Married	1977-09-19	32	1	3	-27.05883	451	1482.353	1807.059	0		-42.35292		0		-3896.471	0	yes	400	more than 100km	0	0	-27.05883	Below 40	1	yes	no	yes	0.5		above 2	200000	0		1	123.5294	150.5882	0	0	0	1	0
146	1178	2009-03-26	S	c	l	o	svk	Married	1970-08-18	39	1	3	18.23529	466	1185.882	967.0589	56.47059		28.23528		56.47056		2625.881	2.150539	yes	100	less than 100km	4.705883	1	18.23529	Below 40	1	yes	yes	yes	0.5		above 2	1.00e+07	4.70588		0	98.82353	80.58824	25.80644	0	0	1	1
138	1147	2009-03-26	S	c	l	a	svk	Married	1950-07-11	59	1	4	104.4706	365	2230.588	976.9411	98.82353		70.5882		98.82348		15043.76	.6569069	no	85	less than 100km	8.235294	1	104.4706	Above 40	1	yes	yes	no	0.75	less than 200	above 2	5000000	8.23529		0	185.8824	81.41176	7.882878	0	0	1	1
56	126	09apr2009	S	c	l	o	svk	Married	1977-02-06	32	1	4	-230		1355.294	4115.294	127.0588		84.70584		247.0589		-33120	-.3836318	yes	250	more than 100km	10.58823	0	-230	Below 40	1	yes	no	yes	0.5	less than 200	above 2	2500000	20.58824		1	112.9412	342.9412	-8.951408	1	1	1	1
152	1189	22apr2009	S	c	l	c	svk	Married	1959-09-28	50	1	4	8.23529	483	1694.118	1595.294	-7.058824		-28.23528		35.29416		1185.882	-.5952384	yes	70	less than 100km	-.5882353	0	8.23529	Above 40	1	no	no	yes	0.5		above 2		2.94118		0	141.1765	132.9412	35.71435	0	1	1	0
89	953	22apr2009	S	c	l	m	svk	Divorced	1968-07-18	41	1	3	-15.29412		776.4706	960	169.4118		141.1765		240		-2202.353	-7.692308	yes	200	more than 100km	14.11765	0	-15.29412	Above 40	1	no	yes	yes	0.25	less than 200	above 2		20		1	64.70588	80	-130.7692	1	0	1	1
91	958	07may2009	S	c	l	s	cham	Married	1969-07-24	40	1	2	38		1976.471	1520.471	240		197.6471		240		5472	4.385965	no	280	more than 100km	20	0	38	Below 40	1	yes	yes	no	0.75	More than 200	below 2	300000	20		1	164.7059	126.7059	52.63158	1	1	1	0
199	1305	27apr2009	S	c	l	o	cham	Single	1977-03-13	32	1	4	-449.4118	210	3105.882	8498.823	536.4706		254.1176		677.6471		-64715.29	-.8289704	no	300	more than 100km	44.70588	0	-449.4118	Below 40	1	no	no	yes	0.75	less than 200	above 2		56.47059		1	258.8235	708.2353	-12.56544	1	1	1	0
264	271	03may2009	S	c	l	s	Vientiane Capital	Married	1960-02-12	49	1	2	44.70588		2964.706	2428.235	28.23529		7.05888		28.23528		6437.646	.4385966	no	8	less than 100km	2.352941	1	44.70588	Above 40	1	no	no	no	0.75	less than 200	below 2		2.35294		0	247.0588	202.3529	5.263156	0	0	1	1
102	1012	06may2009	S	c	l	m	svk	Single	1974-11-18	34	1	4	-10.94118	0	776.4706	907.7647	98.82353		84.70584		127.0589		-1575.53	-6.272401	yes	100	less than 100km	8.235294	0	-10.94118	Below 40	1	no	no	yes	0.25	less than 200	above 2		10.58824		1	64.70588	75.64706	-96.7742	1	0	1	0
207	637	01jun2009	S	c	l	s	Bolikhamxay	Married	1979-01-01	30	1	4	170	577	4094.118	2054.118	120		77.64708		120		24480	.4901961	no	20	less than 100km	10	1	170	Below 40	1	yes	yes	yes	0.75	less than 200	above 2	2500000	10		0	341.1765	171.1765	5.882353	0	1	1	0
29	258	2009-03-25	S	c	l	m	saravan	Married	1971-10-06	37	1	2	81.17647		3134.118	2160	677.6471		296.4706		762.3529		11689.41	5.797101	no	250	more than 100km	56.47059	0	81.17647	Below 40	1	yes	yes	yes	0.75	More than 200	below 2	1000000	63.52941		1	261.1765	180	78.26087	1	0	1	1
256	387	04jun2009	S	c	l	m	Vientiane Capital	Divorced	1979-03-04	30	1	3	158.8235	0	2400	494.1176	127.0588		70.5882		127.0589		22870.59	.5555556	no	55	less than 100km	10.58823	1	158.8235	Below 40	1	no	no	no	0.75	less than 200	above 2		10.58824		0	200	41.17647	6.666669	0	0	1	0
246	438	19may2009	S	c	l	o	Vientiane Province	Single	1988-03-28	21	1	4	219.0588	34	3776.47	1147.765	451.7647		310.5882		734.1176		31544.47	1.432152	no	245	more than 100km	37.64706	1	219.0588	Below 40	0	no	no	no	0.75	less than 200	above 2		61.17647		0	314.7059	95.64706	27.92696	0	0	1	1
309	620	29may2009	S	h	l	c	Vientiane Province	Married	1964-03-05	45	1	4	-143.5294	754	296.4706	2018.823		2655.529		763.7647		2655.736	-20668.23		yes	70	less than 100km		1	-143.5294	Above 40	0	yes	no	yes	0.05	less than 200	above 2	5000000		221.3113	1	24.70588	168.2353	-154.1923	1	1	1	0
225	557	28may2009	S	c	l	m	Vientiane Capital	Married	1972-05-10	37	1	4	-37.64706	435	2258.816	2710.588	63.52941		21.17652		91.76472		-5421.176	-1.171875	no	15	less than 100km	5.294117	0	-37.64706	Below 40	1	no	yes	yes	0.75	More than 200	above 2		7.64706		1	188.2353	225.8824	-20.3125	1	1	1	0
132	1118	22apr2009	S	c	l	c	saravan	Single	1983-05-21	26	1	3	41.64706	174	1454.118	954.3529	289.4118		176.4706		317.6471		5997.177	4.8258	yes	135	more than 100km	24.11765	0	41.64706	Below 40	1	no	no	yes	0.5	More than 200	above 2		26.47059		1	121.1765	79.52941	63.55933	1	1	1	0
110	1034	28apr2009	S	c	l	a	cham	Widow	1977-12-25	36	1	4	7.05882	13	1171.765	1087.059	141.1765		28.23528		225.8824		1016.471	13.88888	yes	250	more than 100km	11.76471	0	7.05882	Below 40	1	yes	yes	yes	0.5	less than 200	above 2	400000	18.82353		1	97.64706	90.58824	266.6668	1	0	1	0
95	985	2009-03-26	S	c	l	o	cham	Divorced	14/19/71	38	1	3	17.05882		1694.118	1489.412	395.2941		282.3529		536.4706		2456.471	16.09195	no	300	more than 100km	32.94118	0	17.05882	Below 40	1	yes	no	yes	0.5	less than 200	above 2	400000	44.70588		1	141.1765	124.1177	262.069	1	0	1	0
120	1068	2009-03-25	S	c	l	s	svk	Single	1971-02-17	25	1	4	25.29412	173	988.2353	684.7058	105.8824		84.70584		105.8824		3642.354	2.906976	no	100	less than 100km	8.823529	1	25.29412	Below 40	1	no	no	no	0.25	less than 200	above 2		8.82353		0	82.35294	57.05882	34.88372	0	0	1	0
145	1177	28apr2009	S	c	l	o	saravan	Married	1965-08-18	44	1	4	0	370	995.2942	995.2942	200.4706		14.11764		214.5882		0		yes	150	more than 100km	16.70588	0	0	Above 40	1	yes	no	yes	0.25	less than 200	above 2	150000	17.88235		1	82.94118	82.94118		1	0	1	1
75	925	27apr2009	S	c	l	o	svk	Widow	1979-05-29	30	1	4	-9.7647		2371.765	2488.941	375.5294		290.8235		672		-1406.118	-26.70682	no	500	more than 100km	31.29412	0	-9.7647	Below 40	1	no	no	no	0.75	less than 200	above 2		56		1	197.6471	207.4118	-573.4943	1	1	1	0
100	1009	22apr2009	S	c	l	m	svk	Single	1975-11-06	33	1	4	-66.11765	0	77.64708	871.0589	127.0588		105.8824		127.0589		-9520.941	-1.33452	yes	150	more than 100km	10.58823	0	-66.11765	Below 40	1	yes	no	yes	0.05	less than 200	above 2	200000	10.58824		1	6.47059	72.58824	-16.01424	1	0	1	0
248	433	18may2009	S	c	l	o	Vientiane Capital	Married	1986-03-25	23	1	3	92.35294	155	1694.118	585.8824	127.0588		112.9411		197.6471		13298.82	.955414	no	50	less than 100km	10.58823	1	92.35294	Below 40	1	no	yes	yes	0.5	More than 200	above 2		16.47059		0	141.1765	48.82353	17.8344	0	0	0	0
124	1082	2009-03-19	S	c	l	a	saravan	Married	1972-03-19	25	1	3	177.7647	181	3247.059	1113.882	197.6471		141.1765		338.8235		25598.12	.7721156	no	150	more than 100km	16.47059	1	177.7647	Below 40	0	no	yes	no	0.75	More than 200	below 2		28.23529		0	270.5882	92.82353	15.88352	0	0	1	1
67	885	06may2009	S	c	l	o	cham	Single	1972-04-18	37	1	3	51.88236		1355.294	732.7058	183.5294		141.1765		296.4706		7471.061	2.456538	no	220	more than 100km	15.29412	1	51.88236	Below 40	1	no	yes	yes	0.5	less than 200	above 2		24.70588		1	112.9412	61.05882	47.61904	1	0	1	0
185	1277	08apr2009	S	c	l	a	khammouan	Married	1981-02-02	28	1	2	-5.64706	154	416.4706	484.2353	155.2941		98.82348		183.5294		-813.1769	-19.09721	yes	250	more than 100km	12.94118	0	-5.64706	Below 40	1	no	yes	no	0.05	More than 200	below 2		15.29412		1	34.70588	40.35294	-270.8333	1	1	1	0
212	616	20may2009	S	c	l	s	Vientiane Capital	Single	1962-06-01	47	1	3	-15.29412	730	917.6471	1101.177	38.11765		9.88236		38.11764		-2202.353	-1.730769	no	12	less than 100km	3.176471	0	-15.29412	Above 40	1	yes	no	yes	0.25	less than 200	above 2	1000000	3.17647		1	76.47059	91.76471	-20.76922	1	1	1	0
249	429	18may2009	S	c	l	a	Bolikhamxay	Married	1975-02-03	34	1	4	47.52941	100	1482.353	912	98.82353		84.70584		98.82348		6844.235	1.443895	no	150	more than 100km	8.235294	1	47.52941	Below 40	1	yes	yes	yes	0.5	less than 200	above 2	3800000	8.23529		0	123.5294	76	17.32672	0	1	1	0
270	665	22jun2009	S	h	l	s	Vientiane Province	Married	1976-12-11	33	1	4	125.8823	0	3416.47	1905.882		2117.929		819.1058		2117.98	18127.06		no	105	more than 100km		1	125.8823	Below 40	1	no	no	yes	0.75	less than 200	below 2			176.4984	1	284.7059	158.8235	140.209	1	1	1	0
160	1209	23apr2009	S	c	l	o	svk	Married	1979-10-28	30	1	3	42.52941	639	1464.706	954.3529	-14.11765		-28.23528		38.82348		6124.235	-.230521	no	60	less than 100km	-1.176471	0	42.52941	Below 40	1	yes	no	yes	0.5	less than 200	above 2	500000	3.23529		0	122.0588	79.52941	7.607183	0	0	1	0
78	827	22apr2009	S	c	l	o	svk	Widow	1982-06-07	27	1	4	-70.58824		2032.941	2880	28.23529		7.05888		84.70584		-10164.71	-.2777778	yes	5	less than 100km	2.352941	0	-70.58824	Below 40	1	no	yes	yes	0.75	less than 200	above 2		7.05882		1	169.4118	240	-9.999993	1	0	1	1
299	175	03jun2009	S	c	l	s	Vientiane Capital	Divorced	1980-09-27	29	1	2	69.41176		1976.471	1143.529	28.23529		14.11764		28.23528		9995.294	.2824859	no	7	less than 100km	2.352941	1	69.41176	Below 40	1	yes	no	yes	0.75	less than 200	below 2	1.50e+07	2.35294		0	164.7059	95.29412	3.389829	0	1	1	1
131	1113	2009-03-23	S	c	l	s	khammouan	Married	1978-05-05	31	1	2	100	154	9317.647	8117.647	522.3529		169.4118		1016.471		14400.01	3.627449	no	100	less than 100km	43.52941	0	100	Below 40	1	no	no	no	0.75	More than 200	below 2		84.70588		1	776.4706	676.4706	84.70588	1	1	1	1
4	868	2009-03-26	S	h	l	c	svk	Married	1974-03-11	35	1	4	217.3529		4235.294	1627.059		578.8235		149.6471		1695.529	31298.82		no	200	more than 100km		1	217.3529	Below 40	0	no	no	yes	0.75	less than 200	above 2			141.2941	1	352.9412	135.5882	65.00677	1	0	1	0
112	1044	07apr2009	S	c	l	m	svk	Single	1984-01-08	26	1	3	37.52941	90	1185.882	735.5294	98.82353		84.70584		98.82348		5404.235	1.828631	yes	80	less than 100km	8.235294	1	37.52941	Below 40	1	no	no	yes	0.5	less than 200	above 2		8.23529		0	98.82353	61.29412	21.94356	0	0	1	1
118	1054	08apr2009	S	c	l	m	svk	Divorced	1970-01-29	28	1	4	32.70588	104	2025.882	1633.412	76.23529		33.88236		118.5882		4709.647	1.618705	no	100	less than 100km	6.352941	1	32.70588	Below 40	1	yes	no	yes	0.75	More than 200	above 2	100000	9.88235		0	168.8235	136.1176	30.21582	0	1	1	0
97	993	07apr2009	S	c	l	o	svk	Divorced	1980-10-08	29	1	3	237.0588	0	4235.294	1390.588	70.58823		14.11764		70.5882		34136.47	.2067825	no	4	less than 100km	5.882353	1	237.0588	Below 40	1	no	no	yes	0.75	less than 200	above 2		5.88235		0	352.9412	115.8823	2.481388	0	0	1	0
304	662	26jun2009	S	h	l	o	Vientiane Capital	Single	1971-01-01	38	1	4	115.2941	281	3049.412	1665.882		5057.788		1980.141		5057.867	16602.36		no	15	less than 100km		1	115.2941	Below 40	1	no	no	yes	0.75	less than 200	above 2			421.489	1	254.1176	138.8235	365.5771	1	0	1	1
234	512	21may2009	S	c	l	s	Phongsaly	Married	1973-08-01	36	1	1	-15.88235	231	847.0589	1037.647	705.8823		621.1765		705.8824		-2287.058	-30.8642	no	900	more than 100km	58.82353	0	-15.88235	Below 40	1	yes	no	no	0.25	less than 200	below 2	1150000	58.82353		1	70.58824	86.47059	-370.3704	1	0	1	0
84	944	2009-03-26	S	c	l	m	svk	Married	1975-07-02	34	1	3	-1.05883		522.3529	535.0589	211.7647		84.70584		254.1176		-152.4719	-138.8877	yes	17	less than 100km	17.64706	0	-1.05883	Below 40	1	no	yes	yes	0.05	less than 200	above 2		21.17647		1	43.52941	44.58824	-1999.988	1	0	1	0
313	684	08jul2009	S	h	l	a	Bolikhamxay	Married	1965-06-24	44	1	4	-26.47058	37	1221.177	1538.823		2590.588		1567.059		2865.926	-3811.764		yes	150	more than 100km		1	-26.47058	Above 40	1	yes	no	yes	0.5	less than 200	above 2	1500000		238.8272	1	101.7647	128.2353	-902.2363	1	0	1	1
12	1279	05apr2009	S	h	l	a	svk	Married	1959-02-11	50	1	4	-107.0588	0	2400	3684.706		643.7946		234.3529		897.9869	-15416.47		yes	150	more than 100km		1	-107.0588	Above 40	1	yes	yes	yes	0.75		above 2	2500000		74.83224	1	200	307.0588	-69.89825	1	0	1	1
117	1053	29apr2009	S	c	l	m	svk	Divorced	1983-01-23	39	1	4	44.11765	0	1905.882	1376.471	105.8824		84.70584		141.1765		6352.941	1.666667	yes	70	less than 100km	8.823529	1	44.11765	Below 40	1	yes	no	yes	0.75	less than 200	above 2	500000	11.76471		0	158.8235	114.7059	26.66668	0	0	1	1
106	1020	21apr2009	S	c	l	m	svk	Single	1982-12-04	26	1	4	20.58823	14	2470.588	2223.53	705.8823		635.2942		847.0589		2964.703	23.80955	no	800	more than 100km	58.82353	0	20.58823	Below 40	1	no	no	yes	0.75	less than 200	above 2		70.58824		1	205.8824	185.2941	342.8573	1	0	1	0
295	205	19may2009	S	c	l	e	Vientiane Capital	Married	1972-05-06	37	1	4	138.2353		5611.765	3888.941	56.47059		14.11764		56.47056		19905.76	.2836879	no	12	less than 100km	4.705883	1	138.2353	Below 40	1	no	no	no	0.75	less than 200	above 2		4.70588		0	465.6471	329.4118	3.404253	0	1	1	1
113	1045	2009-03-26	S	c	l	a	svk	Single	1983-01-13	41	1	4	58.82353	0	2230.588	1524.706	162.3529		56.47056		190.5882		8470.588	1.916667	no	35	less than 100km	13.52941	1	58.82353	Above 40	1	yes	yes	no	0.75	less than 200	above 2	50000	15.88235		0	185.8824	127.0588	27	0	0	1	1
180	1262	30apr2009	S	c	l	o	saravan	Married	1977-01-15	32	1	4	-58.82353	715	677.6471	1383.529	42.35294		14.11764		42.35292		-8470.588	-.5000001	yes	300	more than 100km	3.529412	0	-58.82353	Below 40	1	yes	yes	yes	0.25		above 2	1500000	3.52941		1	56.47059	115.2941	-5.999997	1	0	1	0
266	259	09jun2009	S	c	l	s	Vientiane Capital	Married	1957-04-17	52	1	4	-8.23529		3529.412	3628.235	42.35294		14.11764		42.35292		-1185.882	-3.57143	no	14	less than 100km	3.529412	0	-8.23529	Above 40	1	yes	no	yes	0.75	More than 200	above 2	5000000	3.52941		1	294.1176	302.3529	-42.85714	1	1	1	1
17	1300	20apr2009	S	h	l	o	svk	Married	1976-03-29	33	1	4	131.5294	676	2823.53	1245.177		582.3529		149.6471		582.5435	18940.24		no	75	less than 100km		1	131.5294	Below 40	0	no	no	yes	0.75		above 2			48.54529	0	235.2941	103.7647	36.90832	0	0	1	0
93	969	29apr2009	S	c	l	o	svk	Married	1971-08-07	38	1	3	-37.05882		1454.118	1898.823	70.58823		42.35292		98.82348		-5336.47	-1.322752	yes	50	less than 100km	5.882353	0	-37.05882	Below 40	1	no	no	yes	0.5	less than 200	above 2		8.23529		1	121.1765	158.2353	-22.22221	1	0	1	0
179	1261	26apr2009	S	c	l	m	svk	Single	1974-01-15	35	1	4	-3.52941	648	1327.059	1369.412	98.82353		70.5882		127.0589		-508.2349	-19.44446	yes	100	less than 100km	8.235294	0	-3.52941	Below 40	0	yes	no	yes	0.5		above 2	75000	10.58824		1	110.5882	114.1177	-300.0003	1	0	1	0
15	1294	09apr2009	S	h	l	o	cham	Widow	1976-03-10	33	1	4	30.58824	77	847.0589	480		2928		1226.823		2998.893	4404.707		yes	250	more than 100km		1	30.58824	Below 40	1	yes	no	yes	0.25	less than 200	above 2	2000000		249.9078	1	70.58824	40	817.006	1	0	0	0
285	231	20may2009	S	c	l	s	Vientiane Capit!l	Mabried	1980-10-21	29	1	3	-25.88236		3670.588	3981.177	42.35294		14.11764		42.35292		-3727.061	-1.136363	no	6	less than 100km	3.529412	0	-25.88236	Below 40	_x0011_	yes	yes	no	0.75	More than 200	below 2	2000000	3.52941		1	305.8824	331.7647	-13.63635	1	1	1	1
156	1196	2009-03-19	S	c	l	o	houaphan	Married	1974-10-09	34	1	4	-11.7647	77	1411.765	1552.941	988.2354		861.1765		1178.823		-1694.117	-58.33337	yes	1500	more than 100km	82.35294	0	-11.7647	Below 40	1	yes	no	yes	0.5	less than 200	above 2	200000	98.23529		1	117.6471	129.4118	-835.0004	1	1	1	0
275	228	01jun2009	S	c	l	s	Vientian% Capital				1	3	-15.29411		3501.177	3684.706	49.41177		21.17652		49.4118		-2202.352	-2.242615	no	5	less than 100km	4.117647	0	-15.29411	Below 40	!	no	no	no	0.75	less than 200	below 2		4.11765		1	291.7647	307.0588	-26.92311	1	0	1	1
252	420	02jun2009	S	c	l	e	aRried	1981-02-11	28		1	2	-73.52941	44	2795.294	3677.647	35.29412		14.11764		35.29416		-10588.23	-.3330892	no	15	less than 100km	2.941176	0	-73.52941	Below 40	1	no	no	no	0.75	More than 200	below 2		2.94118		1	232.9412	306.4706	-4.000005	1	1	1	1
315	675	08jul2009	S	h	l	s	Vientiane Capital	Single	1978-10-10	31	1	4	-61.76471	0	1898.823	2640		1317.318		346.7294		1317.371	-8894.118		no	10	less than 100km		1	-61.76471	Below 40	0	no	no	yes	0.75	less than 200	above 2			109.7809	1	158.2353	220	-177.7406	1	0	1	1
158	1205	22apr2009	S	c	l	e	Vientiane Capital	Married	1978-10-10	31	1	3	115.4118	483	2337.882	952.9411	28.23529		-56.47056		28.23528		16619.29	.1698947	no	200	more than 100km	2.352941	1	115.4118	Below 40	1	no	no	yes	0.75	less than 200	above 2		2.35294		0	194.8235	79.41176	2.038735	0	0	1	0
144	1172	2009-03-24	S	c	l	m	cham	Single	1978-10-20	31	1	3	134.1176	402	2668.235	1058.823	141.1765		70.5882		141.1765		19312.94	.7309941	no	50	less than 100km	11.76471	1	134.1176	Below 40	1	yes	no	yes	0.75	less than 200	above 2	200000	11.76471		0	222.3529	88.23529	8.771934	0	1	1	0
221	571	29may2009	S	c	l	o	svk	Single	1978-08-11	31	1	4	239.4118	603	4517.647	1644.706	42.35294		14.11764		183.5294		34475.29	.1228501	no	5	less than 100km	3.529412	1	239.4118	Below 40	0	no	no	yes	0.75	less than 200	above 2		15.29412		0	376.4706	137.0588	6.388207	0	1	1	1
121	1070	19apr2009	S	c	l	m	Vientiane Capital	Married	1973-12-12	35	1	4	-20	0	1404.706	1644.706	183.5294		112.9411		268.2353		-2880	-6.372549	yes	150	more than 100km	15.29412	0	-20	Below 40	1	no	yes	yes	0.5	less than 200	above 2		22.35294		1	117.0588	137.0588	-111.7647	1	0	1	0
83	943	24apr2009	S	c	l	m	saravan	Married	1984-03-04	29	1	2	78.2353		2117.647	1178.823	-14.11765		-42.35292		56.47056		11265.88	-.1253133	no	250	more than 100km	-1.176471	0	78.2353	Below 40	1	no	no	no	0.75	More than 200	below 2		4.70588		0	176.4706	98.23529	6.015035	0	0	1	0
167	1126	28apr2009	S	c	l	o	khammouan	Married	1979-06-27	30	1	2	11	642	1042.588	910.5882	169.4118		56.47056		211.7647		1584.001	10.69518	yes	80	less than 100km	14.11765	0	11	Above 40	0	no	yes	yes	0.5		below 2		17.64706		1	86.88235	75.88235	160.4278	1	0	1	0
74	923	29apr2009	S	c	l	o	svk	Married	1966-11-26	42	1	2	98.82353		2237.647	1051.765	211.7647		127.0589		352.9411		14230.59	1.488096	no	300	more than 100km	17.64706	1	98.82353	Below 40	1	no	yes	yes	0.75	More than 200	below 2	2.50e+07	29.41176		0	186.4706	87.64706	29.7619	0	0	1	0
57	847	07apr2009	S	c	l	o	cham	Married	1977-05-27	32	1	4	148.2353		3840	2061.177	49.41177		7.05888		120		21345.88	.2314815	no	1	less than 100km	4.117647	1	148.2353	Above 40	1	no	no	yes	0.75	less than 200	above 2		10		0	320	171.7647	6.746032	0	0	1	1
177	1256	20apr2009	S	c	l	m	svk	Single	1968-02-15	41	1	4	-17.05882	530	811.7647	1016.471	-16.94118		-45.17652		-16.94112		-2456.47	.6896552	yes	80	less than 100km	-1.411765	0	-17.05882	Below 40	1	no	no	yes	0.25	less than 200	above 2	125000	0		1	67.64706	84.70588	0	0	0	1	1
230	529	20may2009	S	c	l	s	svk	Single	1979-01-09	30	1	3	64.11765	401	4517.647	3748.235	112.9412		70.5882		112.9411		9232.939	1.223242	no	20	less than 100km	9.411765	1	64.11765	Above 40	1	no	no	no	0.75	less than 200	above 2		9.41176		0	376.4706	312.3529	14.67889	0	1	1	0
232	519	28may2009	S	c	l	o	Vientiane Capital	Married	1964-08-15	45	1	4	244.7059	10	4743.529	1807.059	42.35294		14.11764		112.9411		35237.64	.1201923	no	10	less than 100km	3.529412	1	244.7059	Below 40	1	no	no	no	0.75	less than 200	above 2		9.41176		0	395.2941	150.5882	3.846152	0	1	1	1
10	1275	09apr2009	S	h	l	o	Vientiane Capital	Divorced	1977-01-20	32	1	3	1.17647	579	1694.118	1680		856.9412		136.9411		857.1571	169.4121		no	150	more than 100km		1	1.17647	Below 40	1	yes	no	yes	0.5		above 2	300000		71.42976	1	141.1765	140	6071.533	1	1	1	1
236	502	26may2009	S	c	l	m	khammouan	Divorced	1972-02-02	37	1	4	-6.47059	240	1016.471	1094.118	635.2941		494.1176		720		-931.7651	-68.18179	no	800	more than 100km	52.94118	0	-6.47059	Below 40	1	no	yes	yes	0.25	More than 200	above 2		60		1	84.70588	91.17647	-927.2725	1	1	1	1
3	867	2009-03-23	S	h	l	o	Vientiane Capital	Single	1985-01-13	24	1	4	-35.29412		0	423.5294		566.1177		403.7647		608.4706	-5082.354		yes	75	less than 100km		1	-35.29412	Below 40	1	yes	yes	yes	0.05	less than 200	below 2	750000		50.70588	1	0	35.29412	-143.6666	1	0	0	0
42	826	21apr2009	S	c	l	a	svk	Married	1983-03-06	26	1	4	-1.17647		1221.177	1235.294	84.70589		70.5882		120		-169.4121	-49.9999	yes	70	less than 100km	7.058824	0	-1.17647	Above 40	1	no	no	yes	0.5	less than 200	above 2		10		1	101.7647	102.9412	-850.0004	1	1	1	0
211	626	04jun2009	S	c	l	c	svk	Married	1951-01-16	58	1	4	10.58824	437	2880	2752.941	28.23529		7.05888		98.82348		1524.706	1.851852	no	4	less than 100km	2.352941	1	10.58824	Below 40	1	yes	no	yes	0.75	less than 200	above 2	200000	8.23529		1	240	229.4118	77.7777	1	1	1	1
298	233	19may2009	S	c	l	s	Vientiane Capital	Married	1970-02-20	39	1	2	28.23529		1016.471	677.6471	9.882353		9.88236		52.23528		4065.882	.2430556	no	7	less than 100km	.8235294	1	28.23529	Above 40	1	yes	yes	yes	0.25	More than 200	below 2	2000000	4.35294		0	84.70588	56.47059	15.41667	0	1	1	1
278	330	26may2009	S	c	l	c	Vientiane Capital	Married	1967-02-14	42	1	1	-7.05882		1694.118	1778.823	148.2353		7.05888		105.8824		-1016.47	-14.58335	yes	10	less than 100km	12.35294	0	-7.05882	Above 40	0	no	yes	no	0.5	less than 200	above 2	2000000	8.82353		1	141.1765	148.2353	-125.0001	1	0	1	1
40	441	23apr2009	S	c	l	s	Vientiane Capital	Divorced	1950-08-08	59	1	2	177.6471		4376.471	2244.706	282.3529		98.82348		564.7058		25581.18	1.103753	no	200	more than 100km	23.52941	1	177.6471	Below 40	0	yes	yes	yes	0.75	More than 200	below 2	200000	47.05882		0	364.7059	187.0588	26.49006	0	1	1	0
317	475	09jul2009	S	h	l	s	svk	Single	1973-07-01	36	1	4	80	140	2470.588	1510.588		5012.33		2245.271		10264.09	11520		no	65	less than 100km		1	80	Below 40	0	no	no	yes	0.75	less than 200	above 2			855.3412	1	205.8824	125.8823	1069.177	1	0	1	0
65	881	20apr2009	S	c	l	m	Vientiane Province	Married	1979-11-04	30	1	4	-27.41176		1185.882	1514.823	98.82353		70.5882		127.0589		-3947.294	-2.503577	no	75	less than 100km	8.235294	0	-27.41176	Below 40	1	no	yes	yes	0.5	More than 200	above 2		10.58824		1	98.82353	126.2353	-38.62663	1	1	1	1
168	1227	07may2009	S	c	l	a	svk	Married	1979-04-05	30	1	4	48.70588	605	1743.529	1159.059	56.47059		42.35292		56.47056		7013.647	.805153	yes	12	less than 100km	4.705883	1	48.70588	Below 40	1	no	yes	yes	0.5		above 2		4.70588		0	145.2941	96.58824	9.661832	0	0	1	0
311	352	10jun2009	S	h	l	o	svk	Divorced	1973-11-25	35	1	4	112.9412		3670.588	2315.286		2713.412		715.7647		3602.893	16263.53		no	30	less than 100km		1	112.9412	Below 40	1	no	no	yes	0.75	less than 200	above 2			300.2411	1	305.8824	192.9412	265.8384	1	1	1	1
16	1297	2009-03-26	S	h	l	m	V)entiane Capital	Single	1977-08-02	32	1	3	152.353	476	3247.059	1418.823		1424.476		509.6471		1595.377	21938.82		no	150	more than 100km		1	152.353	Below 40	0	yes	no	yes	0.75		above 2	1000000		132.9481	1	270.5882	118.2353	87.26324	1	1	1	0
60	856	29apr2009	S	c	l	a	svk	Single	1984-03-15	25	1	4	49.47058		2212.941	1619.294	84.70589		21.17652		127.0589		7123.764	1.189061	no	16	less than 100km	7.058824	1	49.47058	Below 40	1	no	no	yes	0.75	less than 200	above 2		10.58824		0	184.4118	134.9412	21.4031	0	1	1	1
312	198	19may2009	S	h	l	a	svk	Married	1976-02-20	33	1	4	4.11764		1764.706	1715.294		1098.396		350.1176		1465.505	592.9395		no	30	less than 100km		1	4.11764	Below 40	1	no	no	yes	0.75	less than 200	above 2			122.1254	1	147.0588	142.9412	2965.908	1	0	1	0
53	839	2009-03-25	S	c	l	s	Vientiane Capital	Married	1980-10-27	29	1	4	-11.52941		1016.471	1154.823	578.8235		437.6471		578.8235		-1660.235	-34.86396	no	500	more than 100km	48.23529	0	-11.52941	Below 40	1	no	yes	no	0.25	less than 200	above 2		48.23529		1	84.70588	96.23529	-418.3674	1	0	1	1
150	1187	28apr2009	S	c	l	m	attapeu	Single	1973-01-30	36	1	3	137.6471	430	3529.412	1877.647	882.3529		797.6471		1305.882		19821.18	4.451567	no	800	more than 100km	73.52941	0	137.6471	Below 40	1	no	no	yes	0.75		above 2		108.8235		1	294.1176	156.4706	79.05983	1	1	1	1
116	1050	07may2009	S	c	l	m	svk	Married	1971-09-22	38	1	4	-1.17647	0	677.6471	691.7647	197.6471		141.1765		254.1176		-169.4114	-116.6669	yes	100	less than 100km	16.47059	0	-1.17647	Below 40	1	yes	yes	yes	0.25	less than 200	above 2	1000000	21.17647		1	56.47059	57.64706	-1800.001	1	0	1	0
140	1157	28apr2009	S	c	l	s	khammouan	Married	1978-01-16	26	1	3	58.82352	351	2752.941	2047.059	395.2941		324.7058		395.2942		8470.588	4.666667	no	900	more than 100km	32.94118	0	58.82352	Above 40	1	no	no	no	0.75		above 2		32.94118		1	229.4118	170.5882	56.00002	1	1	1	1
23	55	2009-03-19	S	c	l	a	attapeu	Married	1968-07-21	41	1	4	-11.05883		1264.941	1397.647	91.76471		70.5882		120		-1592.471	-5.762409	yes	80	less than 100km	7.647059	0	-11.05883	Below 40	1	yes	no	no	0.5	More than 200	below 2	100000	10		1	105.4118	116.4706	-90.42548	1	0	1	0
128	1101	2009-03-19	S	c	l	a	svk	Widow	1969-01-06	40	1	3	-45.88235	253	1228.235	1778.823	296.4706		211.7647		381.1765		-6607.059	-4.487179	no	200	more than 100km	24.70588	0	-45.88235	Above 40	1	no	no	yes	0.5	More than 200	above 2		31.76471		1	102.3529	148.2353	-69.23078	1	1	1	0
307	652	09jun2009	S	h	l	o	cham	Married	1967-04-28	42	1	4	14.11765	289	1694.118	1524.706		1996.941		782.8235		1997.116	2032.942		no	5	less than 100km		1	14.11765	Below 40	0	no	no	yes	0.5	less than 200	above 2			166.4263	1	141.1765	127.0588	1178.853	1	1	1	1
86	947	20apr2009	S	c	l	o	Vientiane Capital	Married	1973-05-19	36	1	4	205.2941		3811.765	1348.235	49.41177		14.11764		208.2353		29562.35	.1671442	no	3	less than 100km	4.117647	1	205.2941	Above 40	1	no	yes	yes	0.75	less than 200	above 2		17.35294		0	317.6471	112.3529	8.452722	0	0	1	1
257	381	02jun2009	S	c	l	a	svk	Married	1962-07-04	47	1	4	-44.11765	0	508.2353	1037.647	145.4118		62.11764		166.5882		-6352.941	-2.288889	yes	75	less than 100km	12.11765	0	-44.11765	Below 40	1	yes	no	yes	0.05	less than 200	above 2	1000000	13.88235		1	42.35294	86.47059	-31.46666	1	1	1	0
43	724	08apr2009	S	c	l	a	Vientiane Province	Married	1970-01-01	39	1	3	18		1167.529	951.5294	183.5294		112.9411		248.4706		2592	7.08061	no	250	more than 100km	15.29412	0	18	Above 40	1	yes	yes	no	0.5	More than 200	above 2	12500	20.70588		1	97.29412	79.29412	115.0327	1	1	1	0
165	1219	27apr2009	S	c	l	o	svk	Widow	1963-07-14	46	1	4	854.7059	599	13552.94	3296.47	352.9412		225.8824		1764.706		123077.6	.286763	no	500	more than 100km	29.41176	1	854.7059	Below 40	1	no	yes	yes	0.75		above 2		147.0588		0	1129.412	274.7059	17.20578	0	1	1	1
300	579	26may2009	S	c	l	s	cham	Married	1978-11-12	30	1	3	10	108	2117.647	1997.647	35.29412		14.11764		35.29416		1439.999	2.450983	no	15	less than 100km	2.941176	1	10	Below 40	1	no	no	no	0.75	less than 200	above 2	3000000	2.94118		0	176.4706	166.4706	29.4118	0	1	1	0
192	1290	09apr2009	S	c	l	o	Vientiane Province	Married	1976-06-06	33	1	3	8.2353	664	1235.294	1136.471	49.41177		28.23528		84.70584		1185.883	4.166664	yes	40	less than 100km	4.117647	0	8.2353	Below 40	1	yes	yes	yes	0.5	less than 200	above 2	50000	7.05882		1	102.9412	94.70588	85.71418	1	0	1	0
44	752	08apr2009	S	c	l	s	svk	Married	1979-03-06	30	1	1	22.94118		903.5294	628.2353	-28.23529		-56.47056		-28.23528		3303.53	-.8547008	yes	35	less than 100km	-2.352941		22.94118	Below 40	1	no	no	yes	0.25	More than 200	below 2	1000000	0		1	75.29412	52.35294	0	0	0	1	1
189	1285	09apr2009	S	c	l	s	svk	Married	1970-08-21	39	1	1	0	412	2117.647	2117.647	46.58823		18.35292		46.5882		0		no	5	less than 100km	3.882353	0	0	Above 40	0	no	no	no	0.75		below 2		3.88235		1	176.4706	176.4706		1	0	1	1
48	787	2009-03-19	S	c	l	c	svk	Married	1968-02-24	41	1	1	18.82353		1750.588	1524.706	127.0588		0		169.4118		2710.589	4.687498	no	200	more than 100km	10.58823	0	18.82353	Below 40	1	yes	no	yes	0.5	More than 200	below 2	300000	14.11765		1	145.8824	127.0588	75.00002	1	0	1	0
137	1145	20apr2009	S	c	l	a	cham	Married	1981-10-23	27	1	4	35.52941	287	1065.882	639.5294	134.1176		112.9411		162.3529		5116.235	2.621413	no	80	less than 100km	11.17647	1	35.52941	Above 40	1	no	no	yes	0.5		above 2		13.52941		0	88.82353	53.29412	38.07947	0	0	0	0
239	466	04jun2009	S	c	l	c	khammouan	Married	1968-07-07	41	1	3	99.41176	63	7058.823	5865.882	158.1176		16.94112		158.1176		14315.29	1.104537	no	7	less than 100km	13.17647	1	99.41176	Below 40	1	no	no	yes	0.75	More than 200	below 2		13.17647		0	588.2353	488.8235	13.25444	0	1	1	1
218	583	01jun2009	S	c	l	a	Vientiane Capital	Single	1982-06-15	27	1	3	-105.8823	21	1094.118	2364.706	132.7059		76.23528		160.9411		-15247.06	-.8703704	yes	80	less than 100km	11.05882	0	-105.8823	Above 40	1	yes	no	no	0.5	More than 200	below 2	2000000	13.41176		1	91.17647	197.0588	-12.66666	1	1	1	1
5	955	30apr2009	S	h	l	a	Vientiane Province	Married	1963-07-01	46	1	4	17.05882		1065.882	861.1765		337.4257		196.2353		456.0395	2456.47		yes	40	less than 100km		1	17.05882	Below 40	1	no	no	yes	0.5	less than 200	above 2			38.00329	1	88.82353	71.76471	222.7779	1	0	0	0
108	1028	21apr2009	S	c	l	c	svk	Married	1973-07-18	36	1	3	-25.64706	0	677.6471	985.4118	275.2941		218.8235		275.2942		-3693.177	-7.454129	yes	300	more than 100km	22.94118	0	-25.64706	Below 40	1	no	no	no	0.25	less than 200	above 2		22.94118		1	56.47059	82.11765	-89.44955	1	0	1	0
251	426	26may2009	S	c	l	o	cham	Married	1977-12-16	31	1	1	15.76471	106	847.0589	657.8824	28.23529		0		63.52944		2270.118	1.243781	yes	80	less than 100km	2.352941	1	15.76471	Below 40	1	no	no	yes	0.25	less than 200	below 2	800000	5.29412		0	70.58824	54.82353	33.58209	0	0	1	0
287	184	20may2009	S	c	l	m	Vientiane Capital	Single	1987-06-01	22	1	4	287.0588		4828.235	1383.529	1183.059		485.6471		1574.823		41336.47	2.862022	no	800	more than 100km	98.58823	1	287.0588	Above 40	1	no	no	yes	0.75	less than 200	above 2		131.2353		1	402.3529	115.2941	45.71721	1	1	1	0
272	209	20may2009	S	c	l	o	Vientiane Capital	Divorced	1966-12-13	42	1	2	109.4108		4009.412	2696.47	42.35294		14.11764		155.2942		15755.3	.2688172	no	15	less than 100km	3.529412	1	109.4108	Below 40	0	no	no	yes	0.75	less than 200	below 2		12.94118		0	334.1176	224.7059	11.82806	0	1	1	0
157	1200	09apr2009	S	c	l	o	Vientiane Capital	Married	1973-05-15	36	1	3	-55.52941	611	1065.882	1732.235	240		211.7647		296.4706		-7996.235	-3.001413	yes	500	more than 100km	20	0	-55.52941	Below 40	1	yes	yes	yes	0.5		above 2	300000	24.70588		1	88.82353	144.3529	-44.49152	1	0	1	0
159	1207	24apr2009	S	c	l	s	cham	Married	1977-10-15	32	1	4	188.2353	603	3247.059	988.2353	0		-14.11764		70.5882		27105.88	0	no	90	less than 100km	0		188.2353	Above 40	1	yes	no	yes	0.75		above 2	2500000	5.88235		0	270.5882	82.35294	3.124998	0	1	1	0
122	1073	23apr2009	S	c	l	s	svk	Divorced	1962-10-28	47	1	3	17.64706	83	1990.588	1778.823	28.23529		0		127.0589		2541.177	1.111111	no	250	more than 100km	2.352941	1	17.64706	Above 40	1	yes	yes	yes	0.75		above 2	300000	10.58824		1	165.8824	148.2353	60.00002	1	1	1	0
186	1281	20apr2009	S	c	l	e	cham	Married	1980-03-06	59	1	3	180.1176	702	4588.235	2426.823	727.0588		705.8824		903.5294		25936.94	2.803179	no	55	less than 100km	60.58823	1	180.1176	Below 40	1	yes	yes	yes	0.75		above 2	2250000	75.29412		1	382.3529	202.2353	41.80275	1	1	1	1
142	1160	02apr2009	S	c	l	s	svk	Married	1984-02-12	25	1	4	21.17647	308	1284.706	1030.588	70.58823		28.23528		105.8824		3049.411	2.314816	yes	45	less than 100km	5.882353	1	21.17647	Above 40	1	no	yes	yes	0.5	less than 200	above 2		8.82353		1	107.0588	85.88235	41.66667	1	0	1	0
47	878	2009-03-27	S	c	l	s	svk	Widow	1946-07-30	63	1	3	151.7647		5223.529	3402.353	35.29412		7.05888		35.29416		21854.12	.1614987	no	1	less than 100km	2.941176	1	151.7647	Above 40	1	no	no	yes	0.75	less than 200	below 2		2.94118		0	435.2941	283.5294	1.937987	0	1	1	1
244	450	03jun2009	S	c	l	m	svk	Married	1963-04-03	46	1	3	140	119	4235.294	2555.294	42.35294		14.11764		98.82348		20160	.2100841	no	10	less than 100km	3.529412	1	140	Below 40	1	yes	no	yes	0.75	More than 200	above 2	300000	8.23529		0	352.9412	212.9412	5.882349	0	1	1	1
30	316	2009-03-24	S	c	l	0	Vientiane Capital	Divorced	1973-04-18	36	1	2	-23.52941		423.5294	705.8824	-14.11765		-35.29416		0		-3388.235	.4166667	yes	5	less than 100km	-1.176471	0	-23.52941	Above 40	1	yes	no	yes	0.05	less than 200	below 2	20000	0		1	35.29412	58.82353	0	0	0	1	1
205	645	20may2009	S	c	l	o	sekhong	Married	1965-01-05	44	1	4	-2.94118	0	988.2353	1023.529	56.47059		42.35292		98.82348		-423.5295	-13.33333	yes	180	more than 100km	4.705883	0	-2.94118	Below 40	1	no	yes	yes	0.25	less than 200	above 2		8.23529		1	82.35294	85.29412	-279.9995	1	0	1	0
282	218	02jun2009	S	c	l	s	Vientiane Capital	Married	1973-01-01	36	1	4	-244.7059		1694.118	4630.588	183.5294		141.1765		183.5294		-35237.65	-.5208333	yes	63	less than 100km	15.29412	0	-244.7059	Below 40	1	no	yes	yes	0.5	More than 200	above 2		15.29412		1	141.1765	385.8824	-6.250001	1	1	1	0
268	243	28may2009	S	c	l	o	Vientiane Capital	Married	1971-01-19	38	1	4	309.6471		8801.412	3557.647	49.41177		14.11764		190.5882		63021.18	.078405	no	5	less than 100km	4.117647	1	309.6471	Below 40	1	no	yes	yes	0.75	less than 200	above 2		15.88235		0	734.1177	296.4706	5.129178	0	1	1	1
283	137	18may2009	S	c	l	m	Vientiane Capital	Single	1972-03-11	37	1	2	-47.64706		1016.471	1588.235	11.29412		-2.82348		53.64708		-6861.176	-.1646091	yes	150	more than 100km	.9411765	0	-47.64706	Below 40	1	yes	no	yes	0.25	More than 200	below 2	300000	4.47059		1	84.70588	132.3529	-9.38272	1	0	1	0
14	1287	08apr2009	S	h	l	m	Vientiane Capital	Divorced	1978-02-02	31	1	4	-28.2353	406	910.5882	1249.412		746.8235		149.6471		775.1549	-4065.883		yes	100	less than 100km		1	-28.2353	Below 40	1	yes	no	yes	0.25	less than 200	above 2	300000		64.59624	1	75.88235	104.1177	-228.7783	1	0	0	0
70	898	2009-03-25	S	c	l	o	svk	Married	1974-02-23	35	1	2	71.05882		1800	947.2942	70.58823		42.35292		127.0589		10232.47	.6898455	yes	80	less than 100km	5.882353	1	71.05882	Below 40	1	yes	no	yes	0.75	More than 200	below 2	100000	10.58824		0	150	78.94118	14.90067	0	0	1	0
54	841	24apr2009	S	c	l	s	svk	Married	1972-05-01	37	1	4	122.9412		4517.647	3042.353	127.0588		84.70584		173.6471		17703.53	.7177034	no	70	less than 100km	10.58823	1	122.9412	Below 40	1	no	no	yes	0.75	less than 200	above 2		14.47059		0	376.4706	253.5294	11.77034	0	0	1	0
169	1229	07apr2009	S	c	l	o	svk	Single	1982-02-04	27	1	3	12	109	1115.294	971.2942	56.47059		28.23528		70.5882		1728	3.267974	yes	55	less than 100km	4.705883	1	12	Below 40	1	yes	yes	yes	0.5	less than 200	above 2	250000	5.88235		1	92.94118	80.94118	49.01958	1	1	1	0
6	1033	20apr2009	S	h	l	m	saravan	Married	1973-11-30	35	1	4	55.05883	48	2569.412	1908.706		2196.6		327.5294		2620.653	7928.473		yes	200	more than 100km		1	55.05883	Below 40	1	no	yes	yes	0.75	less than 200	above 2			218.3878	1	214.1176	159.0588	396.6444	1	0	1	1
103	1014	06apr2009	S	c	l	0	saravan	Divorced	1977-12-25	31	1	4	7.52941	0	1016.471	926.1176	141.1765		84.70584		183.5294		1084.236	13.02083	yes	125	more than 100km	11.76471	0	7.52941	Below 40	1	no	no	yes	0.25	More than 200	above 2		15.29412		1	84.70588	77.17647	203.1251	1	1	1	1
							svk	Single	1974-11-19	34
[truncated: 7 more columns]
